# Supplementary material for: Multi-omics and single-cell analysis reveals machine learning-based pyrimidine metabolism-related signature in the prognosis of patients with lung adenocarcinoma
Source: Int J Med Sci. 2025 Feb 18;22(6):1375–92. doi: 10.7150/ijms.107694 (PMC11898844; doi:10.7150/ijms.107694)
Supplement: Supplementary file 1 — Supplementary figures and tables. [file ijmsv22p1375s1.zip › Supplementary Tables.xlsx]

## Sheet: Table S1
Supplementary Table 1: Detailed clinicopathological characteristics of LUAD patients.
cohort	sample_id	age	gender	histology	Smoking	stage	vital_status	OS	replase	PFS	KRAS_status	EGFR_status	ALK_status	STK11_status	TP53_status
TCGA	TCGA-05-4244	70	Male	Adenocarcinoma	NA	IV	Alive	0	No	0	NA	NA	NA	NA	NA
TCGA	TCGA-05-4249	67	Male	Adenocarcinoma	NA	IB	Alive	1523	No	1523	NA	NA	NA	NA	NA
TCGA	TCGA-05-4250	79	Female	Adenocarcinoma	NA	IIIA	Dead	121	No	121	NA	NA	NA	NA	NA
TCGA	TCGA-05-4382	68	Male	Adenocarcinoma	NA	IB	Alive	607	Yes	334	NA	NA	NA	NA	NA
TCGA	TCGA-05-4384	66	Male	Adenocarcinoma	NA	IIIA	Alive	426	Yes	183	NA	NA	NA	NA	NA
TCGA	TCGA-05-4389	70	Male	Adenocarcinoma	NA	IA	Alive	1369	No	1369	NA	NA	NA	NA	NA
TCGA	TCGA-05-4390	58	Female	Adenocarcinoma	NA	IB	Alive	1126	Yes	395	NA	NA	NA	NA	NA
TCGA	TCGA-05-4395	76	Male	Adenocarcinoma	NA	IIIB	Dead	0	No	0	NA	NA	NA	NA	NA
TCGA	TCGA-05-4396	76	Male	Adenocarcinoma	NA	IIIB	Dead	303	No	303	NA	NA	NA	NA	NA
TCGA	TCGA-05-4397	65	Male	Adenocarcinoma	NA	IIB	Dead	731	No	731	NA	NA	NA	NA	NA
TCGA	TCGA-05-4398	47	Female	Adenocarcinoma	NA	IIIB	Alive	1431	No	1431	NA	NA	NA	NA	NA
TCGA	TCGA-05-4402	57	Female	Adenocarcinoma	NA	IV	Dead	244	No	244	NA	NA	NA	NA	NA
TCGA	TCGA-05-4403	76	Male	Adenocarcinoma	NA	IB	Alive	578	No	578	NA	NA	NA	NA	NA
TCGA	TCGA-05-4405	74	Female	Adenocarcinoma	NA	IB	Alive	610	No	610	NA	NA	NA	NA	NA
TCGA	TCGA-05-4410	62	Male	Adenocarcinoma	NA	IB	Alive	0	No	0	NA	NA	NA	NA	NA
TCGA	TCGA-05-4415	57	Male	Adenocarcinoma	NA	IIIB	Dead	91	Yes	60	NA	NA	NA	NA	NA
TCGA	TCGA-05-4417	51	Female	Adenocarcinoma	NA	IB	Alive	455	No	455	NA	NA	NA	NA	NA
TCGA	TCGA-05-4418	69	Male	Adenocarcinoma	NA	IIIA	Dead	274	No	274	NA	NA	NA	NA	NA
TCGA	TCGA-05-4420	41	Male	Adenocarcinoma	NA	IB	Alive	912	No	912	NA	NA	NA	NA	NA
TCGA	TCGA-05-4422	68	Male	Adenocarcinoma	NA	IB	Alive	365	No	365	NA	NA	NA	NA	NA
TCGA	TCGA-05-4424	70	Male	Adenocarcinoma	NA	IIB	Alive	913	Yes	153	NA	NA	NA	NA	NA
TCGA	TCGA-05-4425	70	Female	Adenocarcinoma	NA	IV	Alive	669	No	669	NA	NA	NA	NA	NA
TCGA	TCGA-05-4426	71	Male	Adenocarcinoma	NA	IB	Alive	791	Yes	457	NA	NA	NA	NA	NA
TCGA	TCGA-05-4427	65	Female	Adenocarcinoma	NA	IIB	Alive	791	No	791	NA	NA	NA	NA	NA
TCGA	TCGA-05-4430	59	Female	Adenocarcinoma	NA	IB	Alive	761	No	761	NA	NA	NA	NA	NA
TCGA	TCGA-05-4432	66	Male	Adenocarcinoma	NA	IIB	Alive	761	No	761	NA	NA	NA	NA	NA
TCGA	TCGA-05-4433	82	Male	Adenocarcinoma	NA	IB	Alive	730	No	730	NA	NA	NA	NA	NA
TCGA	TCGA-05-4434	67	Female	Adenocarcinoma	NA	IV	Dead	457	No	457	NA	NA	NA	NA	NA
TCGA	TCGA-05-5420	67	Male	Adenocarcinoma	NA	IIIA	Alive	457	Yes	245	NA	NA	NA	NA	NA
TCGA	TCGA-05-5423	65	Male	Adenocarcinoma	NA	IIB	Alive	151	No	151	NA	NA	NA	NA	NA
TCGA	TCGA-05-5425	68	Male	Adenocarcinoma	NA	IIB	Alive	882	Yes	486	NA	NA	NA	NA	NA
TCGA	TCGA-05-5428	57	Male	Adenocarcinoma	NA	IIA	Alive	670	No	670	NA	NA	NA	NA	NA
TCGA	TCGA-05-5429	60	Male	Adenocarcinoma	NA	IIIA	Dead	275	No	275	NA	NA	NA	NA	NA
TCGA	TCGA-05-5715	69	Female	Adenocarcinoma	NA	IB	Alive	62	No	62	NA	NA	NA	NA	NA
TCGA	TCGA-35-3615	57	Male	Adenocarcinoma	NA	IB	Alive	14	No	14	Wt	Wt	Wt	NA	NA
TCGA	TCGA-35-4122	69	Male	Adenocarcinoma	NA	IA	Alive	225	No	225	Wt	Wt	Wt	NA	NA
TCGA	TCGA-35-4123	38	Male	Adenocarcinoma	NA	IA	Alive	182	No	182	Wt	Wt	Wt	NA	NA
TCGA	TCGA-35-5375	61	Male	Adenocarcinoma	NA	IIIA	Alive	264	No	264	NA	NA	NA	NA	NA
TCGA	TCGA-38-4625	66	Female	Adenocarcinoma	NA	IB	Alive	2973	No	2973	Wt	Wt	Wt	NA	NA
TCGA	TCGA-38-4626	57	Female	Adenocarcinoma	NA	NA	Alive	3674	Yes	2518	NA	NA	NA	NA	NA
TCGA	TCGA-38-4627	64	Female	Adenocarcinoma	NA	IIA	Dead	1147	No	1147	NA	NA	NA	NA	NA
TCGA	TCGA-38-4628	65	Female	Adenocarcinoma	NA	IIB	Dead	1492	Yes	1083	Wt	Wt	Wt	NA	NA
TCGA	TCGA-38-4629	68	Male	Adenocarcinoma	NA	IIB	Dead	864	Yes	379	Wt	Wt	Wt	NA	NA
TCGA	TCGA-38-4630	75	Female	Adenocarcinoma	NA	IB	Dead	1073	Yes	524	Wt	Wt	Wt	NA	NA
TCGA	TCGA-38-4631	72	Female	Adenocarcinoma	NA	IB	Dead	354	Yes	354	Wt	Wt	Wt	NA	NA
TCGA	TCGA-38-4632	42	Male	Adenocarcinoma	NA	IV	Dead	1357	Yes	680	Wt	Wt	Wt	NA	NA
TCGA	TCGA-38-6178	70	Female	Adenocarcinoma	NA	IIIA	Alive	448	No	448	Mut	Mut	Wt	NA	NA
TCGA	TCGA-38-7271	72	Female	Adenocarcinoma	NA	IA	Dead	800	Yes	304	Wt	Wt	Wt	NA	NA
TCGA	TCGA-38-A44F	80	Male	Adenocarcinoma	NA	IB	Alive	133	No	133	Wt	Wt	Fusion	NA	NA
TCGA	TCGA-44-2655	65	Female	Adenocarcinoma	NA	IA	Alive	1324	Yes	1009	Wt	NA	NA	NA	NA
TCGA	TCGA-44-2656	59	Male	Adenocarcinoma	NA	IB	Alive	1429	Yes	568	Wt	NA	NA	NA	NA
TCGA	TCGA-44-2657	74	Female	Adenocarcinoma	NA	IB	Alive	1351	No	1351	Wt	NA	NA	NA	NA
TCGA	TCGA-44-2659	65	Female	Adenocarcinoma	NA	IIB	Alive	1367	Yes	1146	Wt	NA	NA	NA	NA
TCGA	TCGA-44-2661	69	Female	Adenocarcinoma	NA	IA	Alive	1159	No	1159	Wt	NA	NA	NA	NA
TCGA	TCGA-44-2662	65	Male	Adenocarcinoma	NA	IB	Alive	1280	Yes	245	Wt	NA	NA	NA	NA
TCGA	TCGA-44-2665	55	Female	Adenocarcinoma	NA	IIB	Alive	1301	No	1301	Wt	NA	NA	NA	NA
TCGA	TCGA-44-2666	43	Male	Adenocarcinoma	NA	IB	Dead	97	Yes	97	Wt	NA	NA	NA	NA
TCGA	TCGA-44-2668	51	Male	Adenocarcinoma	NA	IB	Dead	761	Yes	433	Wt	NA	NA	NA	NA
TCGA	TCGA-44-3396	74	Female	Adenocarcinoma	NA	IIIA	Alive	1130	No	1130	Wt	NA	NA	NA	NA
TCGA	TCGA-44-3398	77	Female	Adenocarcinoma	NA	IA	Alive	1163	No	1163	Wt	NA	NA	NA	NA
TCGA	TCGA-44-3917	33	Female	Adenocarcinoma	NA	IB	Alive	1183	No	1183	Wt	NA	NA	NA	NA
TCGA	TCGA-44-3918	60	Female	Adenocarcinoma	NA	IA	Alive	1036	Yes	511	Wt	NA	NA	NA	NA
TCGA	TCGA-44-3919	71	Female	Adenocarcinoma	NA	IA	Dead	1026	Yes	921	Wt	NA	NA	NA	NA
TCGA	TCGA-44-4112	60	Female	Adenocarcinoma	NA	IB	Dead	808	Yes	619	Wt	NA	NA	NA	NA
TCGA	TCGA-44-5643	53	Male	Adenocarcinoma	NA	IIIA	Alive	1013	No	1013	NA	NA	NA	NA	NA
TCGA	TCGA-44-5644	51	Female	Adenocarcinoma	NA	IB	Alive	863	No	863	NA	NA	NA	NA	NA
TCGA	TCGA-44-5645	61	Female	Adenocarcinoma	NA	IA	Alive	852	No	852	NA	NA	NA	NA	NA
TCGA	TCGA-44-6145	62	Female	Adenocarcinoma	NA	IA	Alive	595	No	595	Wt	NA	NA	NA	NA
TCGA	TCGA-44-6146	64	Male	Adenocarcinoma	NA	IIB	Alive	728	Yes	631	NA	NA	NA	NA	NA
TCGA	TCGA-44-6147	67	Female	Adenocarcinoma	NA	IA	Alive	845	No	845	NA	NA	NA	NA	NA
TCGA	TCGA-44-6148	60	Male	Adenocarcinoma	NA	IA	Alive	704	No	704	Wt	NA	NA	NA	NA
TCGA	TCGA-44-6774	56	Female	Adenocarcinoma	NA	IIIA	Alive	658	No	658	NA	NA	NA	NA	NA
TCGA	TCGA-44-6775	72	Female	Adenocarcinoma	NA	IB	Alive	705	Yes	684	NA	NA	NA	NA	NA
TCGA	TCGA-44-6776	60	Female	Adenocarcinoma	NA	IA	Alive	2616	No	2616	NA	NA	NA	NA	NA
TCGA	TCGA-44-6777	85	Female	Adenocarcinoma	NA	IB	Dead	987	No	987	NA	NA	NA	NA	NA
TCGA	TCGA-44-6778	59	Male	Adenocarcinoma	NA	IA	Alive	1864	No	1864	NA	NA	NA	NA	NA
TCGA	TCGA-44-6779	50	Female	Adenocarcinoma	NA	IIB	Dead	500	Yes	232	NA	NA	NA	NA	NA
TCGA	TCGA-44-7659	70	Male	Adenocarcinoma	NA	IA	Alive	691	No	691	Wt	NA	NA	NA	NA
TCGA	TCGA-44-7660	72	Male	Adenocarcinoma	NA	IB	Alive	592	Yes	253	Wt	NA	NA	NA	NA
TCGA	TCGA-44-7661	69	Female	Adenocarcinoma	NA	IB	Dead	557	Yes	335	NA	Mut	Fusion	NA	NA
TCGA	TCGA-44-7662	61	Male	Adenocarcinoma	NA	IB	Alive	218	No	218	Wt	NA	NA	NA	NA
TCGA	TCGA-44-7667	49	Female	Adenocarcinoma	NA	IIB	Alive	1097	No	1097	Wt	NA	NA	NA	NA
TCGA	TCGA-44-7669	59	Male	Adenocarcinoma	NA	IIA	Dead	574	Yes	390	Wt	NA	NA	NA	NA
TCGA	TCGA-44-7670	47	Female	Adenocarcinoma	NA	IIA	Alive	882	No	882	NA	NA	NA	NA	NA
TCGA	TCGA-44-7671	64	Male	Adenocarcinoma	NA	IB	Alive	889	Yes	883	NA	NA	NA	NA	NA
TCGA	TCGA-44-7672	52	Female	Adenocarcinoma	NA	IA	Alive	719	No	719	NA	NA	NA	NA	NA
TCGA	TCGA-44-8117	54	Female	Adenocarcinoma	NA	IB	Alive	385	No	385	NA	NA	NA	NA	NA
TCGA	TCGA-44-8119	73	Male	Adenocarcinoma	NA	IIB	Alive	285	No	285	NA	NA	NA	NA	NA
TCGA	TCGA-44-8120	58	Male	Adenocarcinoma	NA	IB	Alive	260	No	260	NA	NA	NA	NA	NA
TCGA	TCGA-44-A479	73	Female	Adenocarcinoma	NA	IB	Alive	486	Yes	437	Wt	Mut	Wt	NA	NA
TCGA	TCGA-44-A47A	78	Female	Adenocarcinoma	NA	IB	Alive	466	Yes	397	Wt	Wt	Wt	NA	NA
TCGA	TCGA-44-A47B	79	Male	Adenocarcinoma	NA	IB	Alive	287	No	287	Wt	Wt	Wt	NA	NA
TCGA	TCGA-44-A47G	73	Female	Adenocarcinoma	NA	IA	Alive	351	No	351	Wt	Wt	Wt	NA	NA
TCGA	TCGA-44-A4SS	73	Male	Adenocarcinoma	NA	IA	Alive	415	No	415	NA	NA	NA	NA	NA
TCGA	TCGA-44-A4SU	67	Female	Adenocarcinoma	NA	IA	Dead	409	Yes	260	NA	NA	NA	NA	NA
TCGA	TCGA-49-4486	72	Male	Adenocarcinoma	NA	IA	Dead	2318	Yes	2045	NA	NA	NA	NA	NA
TCGA	TCGA-49-4487	72	Female	Adenocarcinoma	NA	IA	Dead	855	Yes	697	NA	NA	NA	NA	NA
TCGA	TCGA-49-4488	74	Female	Adenocarcinoma	NA	IA	Dead	869	Yes	634	NA	NA	NA	NA	NA
TCGA	TCGA-49-4490	45	Female	Adenocarcinoma	NA	IIIA	Dead	385	Yes	385	NA	NA	NA	NA	NA
TCGA	TCGA-49-4494	77	Male	Adenocarcinoma	NA	IIIA	Dead	1081	Yes	1081	NA	NA	NA	NA	NA
TCGA	TCGA-49-4501	67	Female	Adenocarcinoma	NA	IB	Dead	1421	Yes	545	NA	NA	NA	NA	NA
TCGA	TCGA-49-4505	61	Female	Adenocarcinoma	NA	IIB	Dead	428	Yes	417	NA	NA	NA	NA	NA
TCGA	TCGA-49-4506	68	Female	Adenocarcinoma	NA	IIB	Dead	999	Yes	692	NA	NA	NA	NA	NA
TCGA	TCGA-49-4507	73	Female	Adenocarcinoma	NA	IIIA	Dead	268	Yes	158	NA	NA	NA	NA	NA
TCGA	TCGA-49-4510	51	Female	Adenocarcinoma	NA	IIB	Dead	896	Yes	502	NA	NA	NA	NA	NA
TCGA	TCGA-49-4512	69	Female	Adenocarcinoma	NA	IIIA	Dead	905	Yes	905	NA	NA	NA	NA	NA
TCGA	TCGA-49-4514	79	Female	Adenocarcinoma	NA	IA	Alive	1700	No	1700	NA	NA	NA	NA	NA
TCGA	TCGA-49-6742	70	Male	Adenocarcinoma	NA	IIA	Dead	488	Yes	214	Mut	NA	NA	NA	NA
TCGA	TCGA-49-6743	81	Female	Adenocarcinoma	NA	IIIA	Alive	1621	No	1621	NA	NA	NA	NA	NA
TCGA	TCGA-49-6744	64	Female	Adenocarcinoma	NA	IIA	Alive	1683	No	1683	Mut	NA	NA	NA	NA
TCGA	TCGA-49-6745	82	Male	Adenocarcinoma	NA	IIIA	Alive	522	No	522	Mut	Mut	NA	NA	NA
TCGA	TCGA-49-6761	68	Female	Adenocarcinoma	NA	IIIA	Alive	354	No	354	NA	NA	NA	NA	NA
TCGA	TCGA-49-6767	46	Female	Adenocarcinoma	NA	IIB	Alive	677	No	677	NA	NA	NA	NA	NA
TCGA	TCGA-49-AAQV	63	Female	Adenocarcinoma	NA	NA	Dead	677	Yes	509	NA	Mut	Fusion	NA	NA
TCGA	TCGA-49-AAR0	57	Male	Adenocarcinoma	NA	IA	Alive	4765	No	4765	NA	NA	NA	NA	NA
TCGA	TCGA-49-AAR2	64	Male	Adenocarcinoma	NA	IB	Alive	2224	No	2224	NA	NA	NA	NA	NA
TCGA	TCGA-49-AAR3	69	Male	Adenocarcinoma	NA	IIB	Alive	1893	Yes	1893	NA	NA	NA	NA	NA
TCGA	TCGA-49-AAR4	51	Male	Adenocarcinoma	NA	IIIA	Dead	879	Yes	879	NA	NA	NA	NA	NA
TCGA	TCGA-49-AAR9	61	Male	Adenocarcinoma	NA	IIB	Dead	260	Yes	260	NA	NA	NA	NA	NA
TCGA	TCGA-49-AARE	51	Female	Adenocarcinoma	NA	IA	Dead	1229	Yes	388	NA	NA	NA	NA	NA
TCGA	TCGA-49-AARN	56	Female	Adenocarcinoma	NA	IA	Dead	1135	No	1135	NA	NA	NA	NA	NA
TCGA	TCGA-49-AARO	39	Female	Adenocarcinoma	NA	IA	Alive	3759	Yes	1144	NA	NA	NA	NA	NA
TCGA	TCGA-49-AARQ	41	Female	Adenocarcinoma	NA	I	Alive	6732	No	6732	NA	NA	NA	NA	NA
TCGA	TCGA-49-AARR	68	Male	Adenocarcinoma	NA	IA	Alive	4992	Yes	1099	NA	NA	NA	NA	NA
TCGA	TCGA-4B-A93V	52	Female	Adenocarcinoma	NA	IA	Dead	300	Yes	251	NA	NA	NA	NA	NA
TCGA	TCGA-50-5044	72	Female	Adenocarcinoma	NA	IIIB	Dead	624	Yes	483	NA	NA	NA	NA	NA
TCGA	TCGA-50-5045	57	Female	Adenocarcinoma	NA	NA	Dead	2174	Yes	1433	NA	NA	NA	NA	NA
TCGA	TCGA-50-5049	70	Male	Adenocarcinoma	NA	IA	Alive	3094	Yes	1568	Mut	Mut	NA	NA	NA
TCGA	TCGA-50-5051	42	Female	Adenocarcinoma	NA	IIIA	Dead	478	Yes	184	Mut	Mut	NA	NA	NA
TCGA	TCGA-50-5055	79	Female	Adenocarcinoma	NA	IIA	Dead	1830	Yes	771	Mut	Mut	NA	NA	NA
TCGA	TCGA-50-5066	72	Male	Adenocarcinoma	NA	IB	Alive	1442	Yes	477	Mut	Mut	Fusion	NA	NA
TCGA	TCGA-50-5068	59	Female	Adenocarcinoma	NA	IIB	Dead	1499	Yes	686	NA	NA	NA	NA	NA
TCGA	TCGA-50-5072	74	Male	Adenocarcinoma	NA	IIIA	Dead	250	Yes	213	Mut	Mut	Fusion	NA	NA
TCGA	TCGA-50-5930	47	Male	Adenocarcinoma	NA	IIIA	Dead	282	Yes	177	NA	NA	NA	NA	NA
TCGA	TCGA-50-5931	75	Female	Adenocarcinoma	NA	IB	Dead	434	Yes	425	NA	NA	NA	NA	NA
TCGA	TCGA-50-5932	75	Male	Adenocarcinoma	NA	IIB	Dead	1235	Yes	1090	NA	NA	NA	NA	NA
TCGA	TCGA-50-5933	72	Male	Adenocarcinoma	NA	IIIB	Dead	2393	No	2393	NA	NA	NA	NA	NA
TCGA	TCGA-50-5935	86	Female	Adenocarcinoma	NA	IA	Dead	653	No	653	Mut	Mut	NA	NA	NA
TCGA	TCGA-50-5936	58	Male	Adenocarcinoma	NA	IIIA	Dead	257	Yes	150	Mut	Mut	NA	NA	NA
TCGA	TCGA-50-5939	85	Male	Adenocarcinoma	NA	IB	Dead	460	No	460	NA	NA	NA	NA	NA
TCGA	TCGA-50-5941	55	Female	Adenocarcinoma	NA	IIIA	Alive	1474	No	1474	NA	NA	NA	NA	NA
TCGA	TCGA-50-5942	67	Female	Adenocarcinoma	NA	IA	Alive	1847	Yes	1378	NA	NA	NA	NA	NA
TCGA	TCGA-50-5944	69	Female	Adenocarcinoma	NA	IA	Alive	1750	No	1750	NA	NA	NA	NA	NA
TCGA	TCGA-50-5946	62	Male	Adenocarcinoma	NA	IA	Alive	1617	Yes	221	NA	NA	NA	NA	NA
TCGA	TCGA-50-6590	72	Female	Adenocarcinoma	NA	IB	Dead	1288	No	1288	NA	Mut	NA	NA	NA
TCGA	TCGA-50-6591	63	Female	Adenocarcinoma	NA	IV	Dead	119	Yes	119	NA	NA	NA	NA	NA
TCGA	TCGA-50-6592	71	Female	Adenocarcinoma	NA	IB	Dead	777	Yes	777	NA	NA	NA	NA	NA
TCGA	TCGA-50-6593	49	Female	Adenocarcinoma	NA	IIIA	Dead	336	Yes	266	Mut	Mut	Fusion	NA	NA
TCGA	TCGA-50-6594	79	Female	Adenocarcinoma	NA	IIIA	Dead	370	Yes	285	NA	NA	Fusion	NA	NA
TCGA	TCGA-50-6595	74	Female	Adenocarcinoma	NA	IIIA	Dead	189	Yes	182	Mut	Mut	Fusion	NA	NA
TCGA	TCGA-50-6597	79	Female	Adenocarcinoma	NA	IB	Dead	1268	No	1268	Mut	Mut	NA	NA	NA
TCGA	TCGA-50-6673	84	Female	Adenocarcinoma	NA	I	Dead	22	No	22	NA	NA	NA	NA	NA
TCGA	TCGA-50-7109	60	Male	Adenocarcinoma	NA	IA	Dead	308	Yes	15	NA	NA	NA	NA	NA
TCGA	TCGA-50-8457	63	Female	Adenocarcinoma	NA	IA	Alive	1125	No	1125	Mut	Mut	Fusion	NA	NA
TCGA	TCGA-50-8459	68	Male	Adenocarcinoma	NA	IIB	Alive	1119	Yes	432	Mut	Mut	NA	NA	NA
TCGA	TCGA-50-8460	74	Male	Adenocarcinoma	NA	IA	Alive	829	No	829	Mut	Mut	NA	NA	NA
TCGA	TCGA-53-7624	40	Female	Adenocarcinoma	NA	IV	Dead	1043	Yes	400	Wt	Wt	Wt	NA	NA
TCGA	TCGA-53-7626	76	Female	Adenocarcinoma	NA	IIA	Dead	929	Yes	865	Wt	Wt	Wt	NA	NA
TCGA	TCGA-53-7813	51	Female	Adenocarcinoma	NA	IIIB	Alive	424	No	424	Wt	Wt	Wt	NA	NA
TCGA	TCGA-53-A4EZ	63	Male	Adenocarcinoma	NA	IIA	Alive	1071	No	1071	Mut	Mut	Fusion	NA	NA
TCGA	TCGA-55-1592	65	Male	Adenocarcinoma	NA	IA	Dead	701	Yes	452	NA	NA	NA	NA	NA
TCGA	TCGA-55-1594	68	Male	Adenocarcinoma	NA	IIIA	Alive	1178	No	1178	NA	NA	NA	NA	NA
TCGA	TCGA-55-1595	74	Female	Adenocarcinoma	NA	IA	Alive	1479	No	1479	NA	NA	NA	NA	NA
TCGA	TCGA-55-1596	55	Male	Adenocarcinoma	NA	IIB	Alive	2065	No	2065	NA	NA	NA	NA	NA
TCGA	TCGA-55-5899	58	Male	Adenocarcinoma	NA	NA	Alive	930	No	930	NA	NA	NA	NA	NA
TCGA	TCGA-55-6543	60	Female	Adenocarcinoma	NA	IA	Alive	435	No	435	NA	NA	NA	NA	NA
TCGA	TCGA-55-6642	63	Male	Adenocarcinoma	NA	IB	Alive	2449	No	2449	NA	NA	NA	NA	NA
TCGA	TCGA-55-6712	71	Male	Adenocarcinoma	NA	IIA	Dead	171	Yes	171	NA	NA	NA	NA	NA
TCGA	TCGA-55-6968	61	Male	Adenocarcinoma	NA	IV	Dead	1293	Yes	1293	NA	NA	NA	NA	NA
TCGA	TCGA-55-6969	52	Male	Adenocarcinoma	NA	IB	Alive	1239	No	1239	Wt	Wt	Wt	NA	NA
TCGA	TCGA-55-6970	67	Female	Adenocarcinoma	NA	IIIA	Dead	464	Yes	457	Wt	Wt	Wt	NA	NA
TCGA	TCGA-55-6971	59	Female	Adenocarcinoma	NA	IB	Alive	1400	No	1400	Wt	Wt	Wt	NA	NA
TCGA	TCGA-55-6972	72	Male	Adenocarcinoma	NA	IB	Dead	1632	No	1632	Wt	Wt	Wt	NA	NA
TCGA	TCGA-55-6975	61	Male	Adenocarcinoma	NA	IIB	Dead	118	Yes	118	Wt	Wt	Wt	NA	NA
TCGA	TCGA-55-6978	81	Male	Adenocarcinoma	NA	IIA	Dead	176	Yes	42	Wt	Wt	Wt	NA	NA
TCGA	TCGA-55-6979	59	Female	Adenocarcinoma	NA	IIB	Dead	237	Yes	195	Wt	Wt	Wt	NA	NA
TCGA	TCGA-55-6980	56	Male	Adenocarcinoma	NA	IA	Alive	2109	No	2109	Wt	Wt	Wt	NA	NA
TCGA	TCGA-55-6981	53	Female	Adenocarcinoma	NA	IIIA	Dead	1379	No	1379	Wt	Wt	Wt	NA	NA
TCGA	TCGA-55-6982	79	Female	Adenocarcinoma	NA	IIB	Dead	995	Yes	183	Wt	Wt	Wt	NA	NA
TCGA	TCGA-55-6983	81	Male	Adenocarcinoma	NA	IIB	Alive	2823	No	2823	Wt	Wt	Wt	NA	NA
TCGA	TCGA-55-6984	71	Female	Adenocarcinoma	NA	IIB	Dead	760	Yes	724	Wt	Wt	Wt	NA	NA
TCGA	TCGA-55-6985	58	Female	Adenocarcinoma	NA	IB	Alive	1233	No	1233	Wt	Wt	Wt	NA	NA
TCGA	TCGA-55-6986	74	Female	Adenocarcinoma	NA	IB	Alive	3261	No	3261	Wt	Wt	Wt	NA	NA
TCGA	TCGA-55-6987	77	Male	Adenocarcinoma	NA	IA	Alive	2137	No	2137	Wt	Wt	Wt	NA	NA
TCGA	TCGA-55-7227	77	Male	Adenocarcinoma	NA	IIIA	Dead	952	Yes	255	NA	NA	NA	NA	NA
TCGA	TCGA-55-7281	70	Female	Adenocarcinoma	NA	IA	Alive	872	Yes	339	Wt	NA	NA	NA	NA
TCGA	TCGA-55-7283	76	Female	Adenocarcinoma	NA	IIIA	Alive	609	No	609	Wt	Wt	Wt	NA	NA
TCGA	TCGA-55-7570	60	Male	Adenocarcinoma	NA	IA	Alive	824	No	824	NA	NA	NA	NA	NA
TCGA	TCGA-55-7573	72	Female	Adenocarcinoma	NA	IA	Alive	487	No	487	Wt	Wt	Wt	NA	NA
TCGA	TCGA-55-7574	64	Female	Adenocarcinoma	NA	IB	Dead	995	Yes	478	Wt	NA	NA	NA	NA
TCGA	TCGA-55-7576	54	Male	Adenocarcinoma	NA	IB	Alive	670	No	670	NA	NA	NA	NA	NA
TCGA	TCGA-55-7724	76	Female	Adenocarcinoma	NA	IB	Alive	705	No	705	NA	NA	NA	NA	NA
TCGA	TCGA-55-7725	68	Female	Adenocarcinoma	NA	IA	Alive	442	No	442	Wt	Wt	Wt	NA	NA
TCGA	TCGA-55-7726	72	Female	Adenocarcinoma	NA	IA	Alive	652	No	652	NA	NA	NA	NA	NA
TCGA	TCGA-55-7727	70	Male	Adenocarcinoma	NA	IIIA	Alive	119	No	119	NA	NA	NA	NA	NA
TCGA	TCGA-55-7728	64	Female	Adenocarcinoma	NA	IB	Alive	704	No	704	Wt	Wt	Wt	NA	NA
TCGA	TCGA-55-7815	76	Male	Adenocarcinoma	NA	IB	Alive	773	Yes	466	NA	NA	NA	NA	NA
TCGA	TCGA-55-7816	49	Female	Adenocarcinoma	NA	IV	Dead	468	Yes	468	NA	NA	NA	NA	NA
TCGA	TCGA-55-7903	64	Male	Adenocarcinoma	NA	IA	Alive	567	No	567	Wt	Wt	Wt	NA	NA
TCGA	TCGA-55-7907	77	Male	Adenocarcinoma	NA	IIA	Dead	343	Yes	294	NA	NA	NA	NA	NA
TCGA	TCGA-55-7910	50	Female	Adenocarcinoma	NA	IIA	Alive	1040	Yes	1018	NA	NA	NA	NA	NA
TCGA	TCGA-55-7911	70	Female	Adenocarcinoma	NA	IA	Alive	537	Yes	515	Wt	Wt	Wt	NA	NA
TCGA	TCGA-55-7914	71	Female	Adenocarcinoma	NA	IIA	Dead	187	Yes	187	Mut	Mut	Fusion	NA	NA
TCGA	TCGA-55-7994	81	Male	Adenocarcinoma	NA	IIB	Alive	603	No	603	Wt	Wt	Wt	NA	NA
TCGA	TCGA-55-7995	73	Female	Adenocarcinoma	NA	IA	Alive	889	Yes	468	NA	Wt	Wt	NA	NA
TCGA	TCGA-55-8085	64	Male	Adenocarcinoma	NA	IA	Alive	904	No	904	NA	NA	NA	NA	NA
TCGA	TCGA-55-8087	59	Female	Adenocarcinoma	NA	IB	Alive	462	No	462	Wt	Wt	Wt	NA	NA
TCGA	TCGA-55-8089	56	Male	Adenocarcinoma	NA	IA	Dead	702	No	702	Mut	Mut	Fusion	NA	NA
TCGA	TCGA-55-8090	80	Male	Adenocarcinoma	NA	IA	Dead	598	Yes	548	NA	NA	NA	NA	NA
TCGA	TCGA-55-8091	74	Male	Adenocarcinoma	NA	IB	Alive	600	No	600	Wt	Wt	Wt	NA	NA
TCGA	TCGA-55-8092	75	Male	Adenocarcinoma	NA	IIB	Dead	154	Yes	127	NA	NA	NA	NA	NA
TCGA	TCGA-55-8094	51	Male	Adenocarcinoma	NA	IV	Alive	541	No	541	Wt	Mut	Fusion	NA	NA
TCGA	TCGA-55-8096	67	Female	Adenocarcinoma	NA	IB	Dead	719	Yes	566	Wt	Wt	Wt	NA	NA
TCGA	TCGA-55-8097	60	Female	Adenocarcinoma	NA	IA	Alive	476	No	476	Wt	Wt	Wt	NA	NA
TCGA	TCGA-55-8203	69	Female	Adenocarcinoma	NA	IA	Alive	547	No	547	Wt	Wt	Wt	NA	NA
TCGA	TCGA-55-8204	87	Female	Adenocarcinoma	NA	IB	Alive	515	No	515	NA	NA	NA	NA	NA
TCGA	TCGA-55-8205	76	Female	Adenocarcinoma	NA	IIA	Alive	599	Yes	495	Mut	Mut	Wt	NA	NA
TCGA	TCGA-55-8206	56	Male	Adenocarcinoma	NA	IA	Alive	888	No	888	NA	NA	NA	NA	NA
TCGA	TCGA-55-8207	73	Male	Adenocarcinoma	NA	IB	Alive	977	No	977	NA	NA	NA	NA	NA
TCGA	TCGA-55-8208	73	Female	Adenocarcinoma	NA	IA	Alive	674	Yes	511	NA	NA	NA	NA	NA
TCGA	TCGA-55-8299	61	Female	Adenocarcinoma	NA	IA	Dead	469	Yes	274	NA	NA	NA	NA	NA
TCGA	TCGA-55-8301	58	Male	Adenocarcinoma	NA	IB	Alive	534	Yes	238	NA	NA	NA	NA	NA
TCGA	TCGA-55-8302	54	Male	Adenocarcinoma	NA	IB	Alive	478	No	478	NA	NA	NA	NA	NA
TCGA	TCGA-55-8505	62	Male	Adenocarcinoma	NA	IIIA	Alive	440	No	440	NA	NA	NA	NA	NA
TCGA	TCGA-55-8506	62	Female	Adenocarcinoma	NA	IIB	Alive	11	No	11	NA	NA	NA	NA	NA
TCGA	TCGA-55-8507	53	Male	Adenocarcinoma	NA	IA	Alive	418	No	418	NA	NA	NA	NA	NA
TCGA	TCGA-55-8508	60	Female	Adenocarcinoma	NA	IIA	Alive	617	No	617	NA	NA	NA	NA	NA
TCGA	TCGA-55-8510	55	Female	Adenocarcinoma	NA	IB	Alive	539	No	539	NA	NA	NA	NA	NA
TCGA	TCGA-55-8511	73	Female	Adenocarcinoma	NA	IB	Alive	552	Yes	460	NA	NA	NA	NA	NA
TCGA	TCGA-55-8512	41	Male	Adenocarcinoma	NA	IV	Dead	607	Yes	607	NA	NA	NA	NA	NA
TCGA	TCGA-55-8513	77	Female	Adenocarcinoma	NA	IIB	Alive	791	Yes	317	NA	Mut	Fusion	NA	NA
TCGA	TCGA-55-8514	70	Female	Adenocarcinoma	NA	IB	Alive	520	No	520	NA	NA	NA	NA	NA
TCGA	TCGA-55-8614	76	Male	Adenocarcinoma	NA	IB	Alive	536	No	536	NA	NA	NA	NA	NA
TCGA	TCGA-55-8615	67	Male	Adenocarcinoma	NA	IIIA	Alive	446	Yes	224	NA	NA	NA	NA	NA
TCGA	TCGA-55-8616	58	Female	Adenocarcinoma	NA	IB	Alive	48	No	48	NA	NA	NA	NA	NA
TCGA	TCGA-55-8619	72	Female	Adenocarcinoma	NA	IIB	Alive	416	No	416	NA	NA	NA	NA	NA
TCGA	TCGA-55-8620	60	Male	Adenocarcinoma	NA	IV	Dead	375	Yes	375	Wt	Wt	Wt	NA	NA
TCGA	TCGA-55-8621	75	Female	Adenocarcinoma	NA	IA	Alive	515	No	515	NA	NA	NA	NA	NA
TCGA	TCGA-55-A48X	63	Female	Adenocarcinoma	NA	IIA	Alive	689	Yes	615	NA	NA	NA	NA	NA
TCGA	TCGA-55-A48Y	69	Male	Adenocarcinoma	NA	IIA	Alive	630	No	630	NA	NA	NA	NA	NA
TCGA	TCGA-55-A48Z	60	Female	Adenocarcinoma	NA	IIIB	Alive	651	Yes	536	Mut	Mut	Fusion	NA	NA
TCGA	TCGA-55-A490	78	Male	Adenocarcinoma	NA	IIA	Dead	99	No	99	Mut	Mut	Fusion	NA	NA
TCGA	TCGA-55-A491	81	Female	Adenocarcinoma	NA	IA	Alive	626	No	626	Wt	Wt	Wt	NA	NA
TCGA	TCGA-55-A492	70	Female	Adenocarcinoma	NA	IA	Alive	596	No	596	Wt	Wt	Wt	NA	NA
TCGA	TCGA-55-A493	54	Female	Adenocarcinoma	NA	IB	Alive	28	No	28	Wt	Wt	Wt	NA	NA
TCGA	TCGA-55-A494	61	Female	Adenocarcinoma	NA	IB	Alive	481	No	481	Mut	Mut	Fusion	NA	NA
TCGA	TCGA-55-A4DF	88	Male	Adenocarcinoma	NA	IA	Dead	614	Yes	515	NA	NA	NA	NA	NA
TCGA	TCGA-55-A4DG	71	Male	Adenocarcinoma	NA	IA	Alive	608	No	608	NA	NA	NA	NA	NA
TCGA	TCGA-55-A57B	80	Female	Adenocarcinoma	NA	IA	Alive	546	No	546	Wt	Wt	Wt	NA	NA
TCGA	TCGA-62-8394	65	Female	Adenocarcinoma	NA	IIIB	Dead	139	No	139	Wt	Wt	Wt	NA	NA
TCGA	TCGA-62-8395	80	Female	Adenocarcinoma	NA	IIB	Alive	1216	Yes	395	Wt	Mut	Wt	NA	NA
TCGA	TCGA-62-8397	70	Female	Adenocarcinoma	NA	IIB	Alive	1289	No	1289	Wt	Wt	Wt	NA	NA
TCGA	TCGA-62-8398	55	Male	Adenocarcinoma	NA	IIIA	Dead	444	No	444	Wt	Wt	Wt	NA	NA
TCGA	TCGA-62-8399	62	Male	Adenocarcinoma	NA	IIIA	Alive	2696	No	2696	Wt	Wt	Wt	NA	NA
TCGA	TCGA-62-8402	73	Female	Adenocarcinoma	NA	IIIA	Dead	1498	Yes	772	Wt	Mut	Wt	NA	NA
TCGA	TCGA-62-A46O	65	Female	Adenocarcinoma	NA	IB	Dead	1454	Yes	943	Wt	Wt	Wt	NA	NA
TCGA	TCGA-62-A46P	65	Male	Adenocarcinoma	NA	IB	Dead	594	Yes	267	Wt	Wt	Wt	NA	NA
TCGA	TCGA-62-A46R	54	Female	Adenocarcinoma	NA	IB	Dead	1725	No	1725	Wt	Wt	Wt	NA	NA
TCGA	TCGA-62-A46S	73	Male	Adenocarcinoma	NA	IB	Dead	1653	Yes	527	Wt	Wt	Wt	NA	NA
TCGA	TCGA-62-A46U	71	Female	Adenocarcinoma	NA	IIB	Alive	2067	No	2067	Wt	Wt	Wt	NA	NA
TCGA	TCGA-62-A46V	78	Female	Adenocarcinoma	NA	IB	Alive	2199	No	2199	Wt	Wt	Wt	NA	NA
TCGA	TCGA-62-A46Y	70	Female	Adenocarcinoma	NA	IIIA	Dead	414	Yes	314	Wt	Wt	Wt	NA	NA
TCGA	TCGA-62-A470	84	Male	Adenocarcinoma	NA	IB	Dead	1194	Yes	539	Wt	Wt	Wt	NA	NA
TCGA	TCGA-62-A471	64	Male	Adenocarcinoma	NA	IIB	Alive	1246	No	1246	Wt	Wt	Wt	NA	NA
TCGA	TCGA-62-A472	70	Male	Adenocarcinoma	NA	IIB	Alive	910	Yes	290	Wt	Wt	Wt	NA	NA
TCGA	TCGA-64-1676	58	Male	Adenocarcinoma	NA	IA	Alive	1728	No	1728	NA	NA	NA	NA	NA
TCGA	TCGA-64-1677	77	Female	Adenocarcinoma	NA	IIIA	Dead	628	Yes	360	NA	NA	NA	NA	NA
TCGA	TCGA-64-1678	70	Female	Adenocarcinoma	NA	NA	Alive	1189	No	1189	NA	NA	NA	NA	NA
TCGA	TCGA-64-1679	58	Female	Adenocarcinoma	NA	IIIA	Alive	2488	No	2488	Wt	NA	NA	NA	NA
TCGA	TCGA-64-1680	63	Male	Adenocarcinoma	NA	IV	Alive	1126	No	1126	NA	NA	NA	NA	NA
TCGA	TCGA-64-1681	61	Female	Adenocarcinoma	NA	IA	Dead	1167	Yes	439	Mut	Mut	NA	NA	NA
TCGA	TCGA-64-5774	60	Male	Adenocarcinoma	NA	IB	Alive	2676	Yes	246	NA	NA	NA	NA	NA
TCGA	TCGA-64-5775	71	Male	Adenocarcinoma	NA	IIIA	Dead	62	Yes	62	NA	NA	NA	NA	NA
TCGA	TCGA-64-5778	60	Male	Adenocarcinoma	NA	IB	Alive	1305	Yes	962	NA	NA	NA	NA	NA
TCGA	TCGA-64-5779	61	Male	Adenocarcinoma	NA	IIIA	Alive	864	Yes	795	NA	NA	NA	NA	NA
TCGA	TCGA-64-5781	55	Female	Adenocarcinoma	NA	IB	Alive	1559	Yes	96	NA	NA	NA	NA	NA
TCGA	TCGA-64-5815	74	Male	Adenocarcinoma	NA	IIB	Alive	866	No	866	Mut	Mut	NA	NA	NA
TCGA	TCGA-67-3770	70	Female	Adenocarcinoma	NA	IA	Alive	610	No	610	Wt	Wt	Wt	NA	NA
TCGA	TCGA-67-3771	77	Female	Adenocarcinoma	NA	IA	Alive	610	No	610	Wt	Wt	Wt	NA	NA
TCGA	TCGA-67-3772	82	Female	Adenocarcinoma	NA	IB	Alive	573	No	573	Wt	Wt	Wt	NA	NA
TCGA	TCGA-67-3773	84	Female	Adenocarcinoma	NA	IB	Alive	427	No	427	Wt	Wt	Wt	NA	NA
TCGA	TCGA-67-3774	73	Female	Adenocarcinoma	NA	IB	Alive	385	No	385	Wt	Wt	Wt	NA	NA
TCGA	TCGA-67-6215	52	Female	Adenocarcinoma	NA	IB	Alive	174	No	174	Wt	Wt	Wt	NA	NA
TCGA	TCGA-67-6216	57	Female	Adenocarcinoma	NA	IA	Alive	141	No	141	Wt	Wt	Wt	NA	NA
TCGA	TCGA-67-6217	73	Female	Adenocarcinoma	NA	IIA	Alive	422	Yes	296	Mut	Mut	Fusion	NA	NA
TCGA	TCGA-69-7760	73	Male	Adenocarcinoma	NA	IIB	Alive	202	No	202	Wt	Mut	Wt	NA	NA
TCGA	TCGA-69-7761	84	Male	Adenocarcinoma	NA	IB	Alive	186	No	186	NA	Mut	NA	NA	NA
TCGA	TCGA-69-7763	69	Male	Adenocarcinoma	NA	IA	Alive	690	No	690	Wt	Wt	Wt	NA	NA
TCGA	TCGA-69-7764	75	Male	Adenocarcinoma	NA	IA	Alive	414	No	414	Wt	Mut	Wt	NA	NA
TCGA	TCGA-69-7765	56	Male	Adenocarcinoma	NA	NA	Alive	165	No	165	Wt	Wt	Wt	NA	NA
TCGA	TCGA-69-7973	42	Female	Adenocarcinoma	NA	IB	Alive	230	No	230	NA	Mut	NA	NA	NA
TCGA	TCGA-69-7974	54	Female	Adenocarcinoma	NA	IIIA	Alive	184	No	184	NA	Mut	NA	NA	NA
TCGA	TCGA-69-7978	59	Male	Adenocarcinoma	NA	IIB	Alive	134	No	134	NA	Mut	NA	NA	NA
TCGA	TCGA-69-7979	71	Female	Adenocarcinoma	NA	IB	Alive	408	No	408	Wt	Wt	Wt	NA	NA
TCGA	TCGA-69-7980	70	Female	Adenocarcinoma	NA	I	Alive	411	No	411	Wt	Mut	Wt	NA	NA
TCGA	TCGA-69-8253	59	Female	Adenocarcinoma	NA	IIA	Alive	426	No	426	Wt	Wt	Wt	NA	NA
TCGA	TCGA-69-8254	85	Male	Adenocarcinoma	NA	NA	Alive	409	No	409	Wt	Mut	Wt	NA	NA
TCGA	TCGA-69-8255	71	Male	Adenocarcinoma	NA	IA	Alive	129	No	129	Wt	Mut	Wt	NA	NA
TCGA	TCGA-69-8453	77	Male	Adenocarcinoma	NA	IIB	Alive	813	Yes	344	NA	NA	NA	NA	NA
TCGA	TCGA-69-A59K	60	Female	Adenocarcinoma	NA	IIB	Alive	591	No	591	NA	Mut	Wt	NA	NA
TCGA	TCGA-71-6725	48	Female	Adenocarcinoma	NA	IB	Alive	256	Yes	164	NA	NA	NA	NA	NA
TCGA	TCGA-71-8520	60	Female	Adenocarcinoma	NA	IB	Dead	210	Yes	179	Mut	NA	NA	NA	NA
TCGA	TCGA-73-4658	80	Female	Adenocarcinoma	NA	IB	Dead	1600	No	1600	Wt	Wt	NA	NA	NA
TCGA	TCGA-73-4659	66	Male	Adenocarcinoma	NA	IIIA	Dead	711	Yes	35	Wt	Wt	Wt	NA	NA
TCGA	TCGA-73-4662	65	Female	Adenocarcinoma	NA	IA	Alive	2515	Yes	21	Wt	Wt	Wt	NA	NA
TCGA	TCGA-73-4666	52	Female	Adenocarcinoma	NA	IV	Alive	800	No	800	Wt	Wt	Wt	NA	NA
TCGA	TCGA-73-4668	66	Female	Adenocarcinoma	NA	IIB	Alive	467	Yes	236	Wt	Wt	Wt	NA	NA
TCGA	TCGA-73-4670	69	Female	Adenocarcinoma	NA	IV	Alive	131	No	131	Wt	Wt	Wt	NA	NA
TCGA	TCGA-73-4675	59	Male	Adenocarcinoma	NA	IIIA	Dead	922	Yes	361	Wt	Wt	Wt	NA	NA
TCGA	TCGA-73-4676	45	Male	Adenocarcinoma	NA	IIA	Dead	281	Yes	281	Wt	Wt	Wt	NA	NA
TCGA	TCGA-73-4677	74	Male	Adenocarcinoma	NA	NA	Dead	38	Yes	38	Wt	Wt	Wt	NA	NA
TCGA	TCGA-73-7498	58	Female	Adenocarcinoma	NA	IA	Alive	1189	No	1189	Wt	Wt	Wt	NA	NA
TCGA	TCGA-73-7499	81	Female	Adenocarcinoma	NA	IB	Dead	1531	Yes	1447	Wt	Wt	Wt	NA	NA
TCGA	TCGA-73-A9RS	41	Male	Adenocarcinoma	NA	IIB	Dead	340	Yes	107	Mut	Mut	Fusion	NA	NA
TCGA	TCGA-75-5125	NA	Male	Adenocarcinoma	NA	IIB	Dead	2027	Yes	1752	Wt	Wt	Wt	NA	NA
TCGA	TCGA-75-5146	NA	Male	Adenocarcinoma	NA	IB	Alive	2368	Yes	1773	Wt	Wt	Wt	NA	NA
TCGA	TCGA-75-5147	NA	Female	Adenocarcinoma	NA	IB	Alive	1333	No	1333	Wt	Wt	Wt	NA	NA
TCGA	TCGA-75-6206	NA	Male	Adenocarcinoma	NA	IB	Alive	2590	No	2590	NA	NA	NA	NA	NA
TCGA	TCGA-75-6212	NA	Female	Adenocarcinoma	NA	IIB	Dead	1516	Yes	1340	NA	NA	NA	NA	NA
TCGA	TCGA-75-6214	NA	Female	Adenocarcinoma	NA	IIIA	Dead	1115	Yes	419	NA	NA	NA	NA	NA
TCGA	TCGA-75-7025	NA	Male	Adenocarcinoma	NA	IB	Alive	3305	Yes	1481	NA	NA	NA	NA	NA
TCGA	TCGA-75-7027	NA	Male	Adenocarcinoma	NA	IB	Alive	3059	Yes	2949	NA	NA	NA	NA	NA
TCGA	TCGA-78-7143	62	Female	Adenocarcinoma	NA	IB	Dead	4961	Yes	1500	Wt	Wt	Wt	NA	NA
TCGA	TCGA-78-7145	52	Female	Adenocarcinoma	NA	IV	Dead	826	Yes	422	Wt	Wt	Wt	NA	NA
TCGA	TCGA-78-7146	71	Female	Adenocarcinoma	NA	IIIA	Dead	173	No	173	Wt	Wt	Wt	NA	NA
TCGA	TCGA-78-7147	67	Female	Adenocarcinoma	NA	IIB	Dead	586	Yes	578	Wt	Wt	Wt	NA	NA
TCGA	TCGA-78-7148	71	Male	Adenocarcinoma	NA	IIB	Dead	626	Yes	182	Wt	Wt	Wt	NA	NA
TCGA	TCGA-78-7149	71	Male	Adenocarcinoma	NA	IIIB	Alive	3940	No	3940	Wt	Wt	Wt	NA	NA
TCGA	TCGA-78-7150	59	Male	Adenocarcinoma	NA	IIB	Dead	666	Yes	139	Wt	Wt	Wt	NA	NA
TCGA	TCGA-78-7152	65	Male	Adenocarcinoma	NA	IB	Dead	1215	Yes	1202	Wt	Wt	Wt	NA	NA
TCGA	TCGA-78-7153	65	Female	Adenocarcinoma	NA	IB	Alive	3635	No	3635	Wt	Wt	Wt	NA	NA
TCGA	TCGA-78-7154	72	Male	Adenocarcinoma	NA	IIIA	Dead	593	No	593	Wt	Wt	Wt	NA	NA
TCGA	TCGA-78-7155	68	Male	Adenocarcinoma	NA	IB	Dead	1171	Yes	209	Wt	Wt	Wt	NA	NA
TCGA	TCGA-78-7156	62	Male	Adenocarcinoma	NA	IV	Dead	976	No	976	Wt	Wt	Wt	NA	NA
TCGA	TCGA-78-7158	59	Female	Adenocarcinoma	NA	IIIB	Dead	179	Yes	132	Wt	Wt	Wt	NA	NA
TCGA	TCGA-78-7159	60	Female	Adenocarcinoma	NA	IA	Alive	1974	No	1974	Wt	Wt	Wt	NA	NA
TCGA	TCGA-78-7160	61	Male	Adenocarcinoma	NA	IV	Dead	697	No	697	Wt	Wt	Wt	NA	NA
TCGA	TCGA-78-7161	69	Female	Adenocarcinoma	NA	IIB	Dead	291	Yes	162	Wt	Mut	Wt	NA	NA
TCGA	TCGA-78-7162	75	Male	Adenocarcinoma	NA	IA	Dead	3169	Yes	2218	Wt	Wt	Wt	NA	NA
TCGA	TCGA-78-7163	60	Male	Adenocarcinoma	NA	IB	Alive	7248	No	7248	Wt	Wt	Wt	NA	NA
TCGA	TCGA-78-7166	84	Male	Adenocarcinoma	NA	IIB	Dead	258	No	258	Wt	Wt	Wt	NA	NA
TCGA	TCGA-78-7167	77	Male	Adenocarcinoma	NA	IV	Dead	2681	Yes	726	Wt	Wt	Wt	NA	NA
TCGA	TCGA-78-7220	53	Female	Adenocarcinoma	NA	IIIA	Dead	807	Yes	531	Wt	Wt	Wt	NA	NA
TCGA	TCGA-78-7535	45	Male	Adenocarcinoma	NA	IB	Dead	949	Yes	809	Wt	Wt	Wt	NA	NA
TCGA	TCGA-78-7536	69	Male	Adenocarcinoma	NA	IIIA	Dead	244	Yes	231	Wt	Wt	Wt	NA	NA
TCGA	TCGA-78-7537	72	Male	Adenocarcinoma	NA	IB	Dead	1622	No	1622	Wt	Wt	Wt	NA	NA
TCGA	TCGA-78-7539	75	Female	Adenocarcinoma	NA	IIA	Alive	791	Yes	688	Wt	Wt	Wt	NA	NA
TCGA	TCGA-78-7540	66	Female	Adenocarcinoma	NA	IB	Dead	1197	No	1197	Wt	Wt	Wt	NA	NA
TCGA	TCGA-78-7542	56	Male	Adenocarcinoma	NA	IB	Dead	321	No	321	Wt	Wt	Wt	NA	NA
TCGA	TCGA-78-7633	67	Male	Adenocarcinoma	NA	IB	Dead	1528	Yes	1450	Wt	Wt	Wt	NA	NA
TCGA	TCGA-78-8640	59	Male	Adenocarcinoma	NA	IIA	Alive	7062	No	7062	Wt	Wt	Wt	NA	NA
TCGA	TCGA-78-8648	58	Female	Adenocarcinoma	NA	IIB	Dead	1209	Yes	720	Wt	Wt	Wt	NA	NA
TCGA	TCGA-78-8655	77	Female	Adenocarcinoma	NA	IA	Alive	2360	No	2360	Wt	Wt	Wt	NA	NA
TCGA	TCGA-78-8660	69	Male	Adenocarcinoma	NA	IIB	Dead	321	Yes	242	Wt	Wt	Wt	NA	NA
TCGA	TCGA-78-8662	53	Female	Adenocarcinoma	NA	IB	Dead	3361	Yes	3044	Wt	Wt	Wt	NA	NA
TCGA	TCGA-80-5608	NA	Female	Adenocarcinoma	NA	IA	Alive	2832	No	2832	NA	NA	NA	NA	NA
TCGA	TCGA-80-5611	NA	Male	Adenocarcinoma	NA	IB	Alive	2595	No	2595	NA	NA	NA	NA	NA
TCGA	TCGA-83-5908	59	Female	Adenocarcinoma	NA	IA	Alive	824	No	824	Wt	Wt	Wt	NA	NA
TCGA	TCGA-86-6562	52	Male	Adenocarcinoma	NA	IIA	Dead	376	Yes	274	Wt	NA	NA	NA	NA
TCGA	TCGA-86-6851	73	Female	Adenocarcinoma	NA	IIA	Alive	179	No	179	NA	NA	NA	NA	NA
TCGA	TCGA-86-7701	66	Male	Adenocarcinoma	NA	IV	Alive	947	Yes	424	NA	NA	NA	NA	NA
TCGA	TCGA-86-7711	70	Male	Adenocarcinoma	NA	IIA	Dead	1046	Yes	1046	Wt	NA	NA	NA	NA
TCGA	TCGA-86-7713	70	Male	Adenocarcinoma	NA	IIA	Alive	1157	No	1157	Wt	NA	NA	NA	NA
TCGA	TCGA-86-7714	61	Female	Adenocarcinoma	NA	IIIA	Dead	625	Yes	625	Wt	Wt	NA	NA	NA
TCGA	TCGA-86-7953	69	Female	Adenocarcinoma	NA	IA	Alive	997	No	997	NA	Wt	NA	NA	NA
TCGA	TCGA-86-7954	68	Female	Adenocarcinoma	NA	IB	Alive	605	No	605	Wt	Wt	NA	NA	NA
TCGA	TCGA-86-7955	62	Male	Adenocarcinoma	NA	IB	Alive	1072	Yes	820	Wt	Wt	NA	NA	NA
TCGA	TCGA-86-8054	61	Male	Adenocarcinoma	NA	IIB	Alive	1148	No	1148	Wt	Wt	Wt	NA	NA
TCGA	TCGA-86-8055	79	Male	Adenocarcinoma	NA	IIA	Dead	124	No	124	Wt	Wt	NA	NA	NA
TCGA	TCGA-86-8056	63	Female	Adenocarcinoma	NA	IIIA	Alive	139	No	139	Wt	Wt	Wt	NA	NA
TCGA	TCGA-86-8073	58	Male	Adenocarcinoma	NA	IB	Alive	740	No	740	Wt	Wt	Wt	NA	NA
TCGA	TCGA-86-8074	62	Female	Adenocarcinoma	NA	IIA	Alive	24	No	24	Wt	Wt	Wt	NA	NA
TCGA	TCGA-86-8075	66	Female	Adenocarcinoma	NA	IB	Dead	694	Yes	199	Wt	Wt	Wt	NA	NA
TCGA	TCGA-86-8076	42	Male	Adenocarcinoma	NA	IA	Alive	993	No	993	Wt	Wt	Wt	NA	NA
TCGA	TCGA-86-8278	63	Female	Adenocarcinoma	NA	IIB	Alive	944	Yes	29	Wt	NA	NA	NA	NA
TCGA	TCGA-86-8279	46	Male	Adenocarcinoma	NA	IIA	Alive	949	No	949	Wt	NA	NA	NA	NA
TCGA	TCGA-86-8280	54	Female	Adenocarcinoma	NA	IIA	Alive	701	No	701	Wt	NA	NA	NA	NA
TCGA	TCGA-86-8281	75	Male	Adenocarcinoma	NA	IA	Alive	0	No	0	Wt	NA	NA	NA	NA
TCGA	TCGA-86-8358	44	Male	Adenocarcinoma	NA	IB	Alive	653	No	653	Wt	NA	NA	NA	NA
TCGA	TCGA-86-8359	52	Male	Adenocarcinoma	NA	IIIA	Dead	444	No	444	NA	NA	NA	NA	NA
TCGA	TCGA-86-8585	57	Male	Adenocarcinoma	NA	IB	Alive	353	No	353	Wt	Wt	NA	NA	NA
TCGA	TCGA-86-8668	61	Female	Adenocarcinoma	NA	IA	Alive	423	No	423	Wt	NA	NA	NA	NA
TCGA	TCGA-86-8669	64	Male	Adenocarcinoma	NA	IA	Alive	938	Yes	849	Wt	NA	NA	NA	NA
TCGA	TCGA-86-8671	72	Female	Adenocarcinoma	NA	IIB	Alive	839	No	839	NA	NA	NA	NA	NA
TCGA	TCGA-86-8672	59	Male	Adenocarcinoma	NA	IIB	Dead	19	No	19	Wt	NA	NA	NA	NA
TCGA	TCGA-86-8673	61	Male	Adenocarcinoma	NA	IB	Alive	862	Yes	636	NA	NA	NA	NA	NA
TCGA	TCGA-86-8674	50	Male	Adenocarcinoma	NA	IIA	Alive	806	Yes	334	NA	NA	NA	NA	NA
TCGA	TCGA-86-A456	78	Female	Adenocarcinoma	NA	IA	Alive	896	No	896	NA	NA	NA	NA	NA
TCGA	TCGA-86-A4D0	48	Male	Adenocarcinoma	NA	IIA	Dead	116	No	116	Wt	Wt	Wt	NA	NA
TCGA	TCGA-86-A4JF	56	Male	Adenocarcinoma	NA	IIB	Dead	737	Yes	436	Wt	Wt	Wt	NA	NA
TCGA	TCGA-86-A4P7	63	Female	Adenocarcinoma	NA	IB	Alive	415	No	415	Wt	Wt	Wt	NA	NA
TCGA	TCGA-86-A4P8	59	Female	Adenocarcinoma	NA	IIIA	Alive	805	No	805	Wt	Mut	Fusion	NA	NA
TCGA	TCGA-91-6828	70	Male	Adenocarcinoma	NA	IA	Alive	323	No	323	Wt	NA	NA	NA	NA
TCGA	TCGA-91-6829	78	Male	Adenocarcinoma	NA	IB	Dead	1258	No	1258	Wt	NA	NA	NA	NA
TCGA	TCGA-91-6830	65	Female	Adenocarcinoma	NA	IIA	Alive	60	Yes	18	Wt	NA	NA	NA	NA
TCGA	TCGA-91-6831	66	Male	Adenocarcinoma	NA	IB	Alive	310	No	310	Wt	NA	NA	NA	NA
TCGA	TCGA-91-6835	81	Female	Adenocarcinoma	NA	IA	Alive	79	No	79	Wt	Wt	NA	NA	NA
TCGA	TCGA-91-6836	52	Female	Adenocarcinoma	NA	IB	Alive	417	No	417	Wt	Wt	NA	NA	NA
TCGA	TCGA-91-6840	59	Female	Adenocarcinoma	NA	IA	Alive	372	No	372	Wt	NA	NA	NA	NA
TCGA	TCGA-91-6847	62	Female	Adenocarcinoma	NA	IB	Alive	842	Yes	772	Wt	NA	NA	NA	NA
TCGA	TCGA-91-6848	59	Male	Adenocarcinoma	NA	IIIA	Alive	224	No	224	Mut	NA	NA	NA	NA
TCGA	TCGA-91-6849	75	Female	Adenocarcinoma	NA	IIIA	Alive	35	No	35	Wt	Mut	NA	NA	NA
TCGA	TCGA-91-7771	62	Male	Adenocarcinoma	NA	IIB	Alive	492	No	492	Wt	Wt	NA	NA	NA
TCGA	TCGA-91-8496	63	Female	Adenocarcinoma	NA	IB	Alive	505	No	505	Wt	Wt	Wt	NA	NA
TCGA	TCGA-91-8497	75	Female	Adenocarcinoma	NA	IA	Dead	434	No	434	Wt	NA	NA	NA	NA
TCGA	TCGA-91-8499	76	Female	Adenocarcinoma	NA	IA	Alive	36	No	36	Wt	Mut	NA	NA	NA
TCGA	TCGA-91-A4BC	59	Male	Adenocarcinoma	NA	IIA	Alive	44	No	44	Wt	Wt	NA	NA	NA
TCGA	TCGA-91-A4BD	78	Male	Adenocarcinoma	NA	IIA	Alive	603	No	603	Wt	Wt	NA	NA	NA
TCGA	TCGA-93-7347	76	Female	Adenocarcinoma	NA	IA	Alive	683	No	683	Wt	Wt	Wt	NA	NA
TCGA	TCGA-93-7348	75	Female	Adenocarcinoma	NA	IA	Alive	531	No	531	Wt	Wt	Wt	NA	NA
TCGA	TCGA-93-8067	77	Male	Adenocarcinoma	NA	IB	Alive	186	No	186	Wt	Wt	Wt	NA	NA
TCGA	TCGA-93-A4JN	71	Male	Adenocarcinoma	NA	IV	Alive	718	No	718	Mut	Mut	Fusion	NA	NA
TCGA	TCGA-93-A4JO	70	Male	Adenocarcinoma	NA	IA	Dead	33	No	33	Wt	Wt	Wt	NA	NA
TCGA	TCGA-93-A4JP	64	Male	Adenocarcinoma	NA	IV	Alive	578	Yes	497	Wt	Mut	Wt	NA	NA
TCGA	TCGA-93-A4JQ	49	Male	Adenocarcinoma	NA	IA	Alive	526	No	526	Wt	Wt	Wt	NA	NA
TCGA	TCGA-95-7039	54	Female	Adenocarcinoma	NA	IIB	Alive	1272	Yes	1258	NA	NA	NA	NA	NA
TCGA	TCGA-95-7043	63	Female	Adenocarcinoma	NA	IA	Dead	503	Yes	503	NA	NA	NA	NA	NA
TCGA	TCGA-95-7562	71	Male	Adenocarcinoma	NA	IIA	Dead	87	No	87	NA	NA	NA	NA	NA
TCGA	TCGA-95-7567	61	Male	Adenocarcinoma	NA	IIB	Alive	568	No	568	NA	NA	NA	NA	NA
TCGA	TCGA-95-7944	71	Male	Adenocarcinoma	NA	IA	Alive	377	No	377	NA	NA	NA	NA	NA
TCGA	TCGA-95-7947	67	Male	Adenocarcinoma	NA	IA	Alive	477	No	477	NA	NA	NA	NA	NA
TCGA	TCGA-95-7948	42	Female	Adenocarcinoma	NA	IB	Alive	476	No	476	NA	NA	NA	NA	NA
TCGA	TCGA-95-8039	72	Male	Adenocarcinoma	NA	IA	Alive	830	Yes	228	NA	NA	NA	NA	NA
TCGA	TCGA-95-8494	67	Male	Adenocarcinoma	NA	IIA	Alive	84	No	84	Wt	Wt	Wt	NA	NA
TCGA	TCGA-95-A4VK	74	Female	Adenocarcinoma	NA	IIIA	Alive	651	Yes	496	Wt	Mut	Wt	NA	NA
TCGA	TCGA-95-A4VN	62	Female	Adenocarcinoma	NA	IIA	Alive	553	No	553	Wt	Mut	Wt	NA	NA
TCGA	TCGA-95-A4VP	66	Female	Adenocarcinoma	NA	IIIA	Alive	605	Yes	216	Wt	Wt	Wt	NA	NA
TCGA	TCGA-97-7546	76	Female	Adenocarcinoma	NA	IA	Alive	1285	Yes	1255	NA	NA	NA	NA	NA
TCGA	TCGA-97-7547	67	Female	Adenocarcinoma	NA	IB	Alive	1965	Yes	775	NA	NA	NA	NA	NA
TCGA	TCGA-97-7552	70	Male	Adenocarcinoma	NA	IB	Alive	1932	Yes	798	NA	NA	NA	NA	NA
TCGA	TCGA-97-7553	58	Female	Adenocarcinoma	NA	IA	Alive	1870	No	1870	NA	NA	NA	NA	NA
TCGA	TCGA-97-7554	83	Female	Adenocarcinoma	NA	IIIA	Alive	775	No	775	Mut	NA	NA	NA	NA
TCGA	TCGA-97-7937	65	Male	Adenocarcinoma	NA	IB	Alive	564	No	564	Mut	Mut	Fusion	NA	NA
TCGA	TCGA-97-7938	76	Female	Adenocarcinoma	NA	IA	Dead	18	No	18	Mut	Mut	Wt	NA	NA
TCGA	TCGA-97-7941	72	Female	Adenocarcinoma	NA	IA	Alive	484	No	484	Mut	Mut	Wt	NA	NA
TCGA	TCGA-97-8171	81	Male	Adenocarcinoma	NA	IV	Alive	568	Yes	441	Mut	Mut	Wt	NA	NA
TCGA	TCGA-97-8172	75	Female	Adenocarcinoma	NA	IB	Alive	545	No	545	Mut	Mut	Wt	NA	NA
TCGA	TCGA-97-8174	67	Male	Adenocarcinoma	NA	IIA	Dead	164	No	164	Mut	Mut	Fusion	NA	NA
TCGA	TCGA-97-8175	55	Female	Adenocarcinoma	NA	IB	Alive	551	Yes	294	Mut	Mut	Fusion	NA	NA
TCGA	TCGA-97-8176	63	Male	Adenocarcinoma	NA	IIIA	Dead	468	Yes	39	Mut	Mut	Wt	NA	NA
TCGA	TCGA-97-8177	59	Female	Adenocarcinoma	NA	IB	Alive	499	No	499	Mut	Mut	Wt	NA	NA
TCGA	TCGA-97-8179	72	Male	Adenocarcinoma	NA	IA	Alive	435	No	435	Mut	Mut	Fusion	NA	NA
TCGA	TCGA-97-8547	78	Female	Adenocarcinoma	NA	IIIA	Alive	657	No	657	Mut	Mut	Wt	NA	NA
TCGA	TCGA-97-8552	55	Female	Adenocarcinoma	NA	I	Alive	626	No	626	Mut	Mut	Wt	NA	NA
TCGA	TCGA-97-A4LX	81	Male	Adenocarcinoma	NA	IB	Alive	614	No	614	Mut	Wt	Wt	NA	NA
TCGA	TCGA-97-A4M0	60	Female	Adenocarcinoma	NA	IB	Alive	652	No	652	Mut	Wt	Wt	NA	NA
TCGA	TCGA-97-A4M1	52	Female	Adenocarcinoma	NA	IA	Alive	601	No	601	Wt	Wt	Wt	NA	NA
TCGA	TCGA-97-A4M2	66	Male	Adenocarcinoma	NA	IA	Alive	624	No	624	Mut	Wt	Wt	NA	NA
TCGA	TCGA-97-A4M3	69	Female	Adenocarcinoma	NA	IA	Alive	540	Yes	54	Mut	Wt	Wt	NA	NA
TCGA	TCGA-97-A4M5	83	Male	Adenocarcinoma	NA	IA	Alive	634	No	634	Mut	Wt	Wt	NA	NA
TCGA	TCGA-97-A4M6	45	Female	Adenocarcinoma	NA	IA	Alive	568	No	568	Mut	Mut	Wt	NA	NA
TCGA	TCGA-97-A4M7	74	Male	Adenocarcinoma	NA	IA	Alive	629	No	629	Mut	Mut	Wt	NA	NA
TCGA	TCGA-99-7458	74	Female	Adenocarcinoma	NA	IIIA	Alive	747	No	747	Mut	Mut	Fusion	NA	NA
TCGA	TCGA-99-8025	72	Female	Adenocarcinoma	NA	IIIA	Alive	1060	No	1060	Mut	Mut	Fusion	NA	NA
TCGA	TCGA-99-8028	50	Female	Adenocarcinoma	NA	IA	Alive	1118	No	1118	Mut	Mut	Fusion	NA	NA
TCGA	TCGA-99-8032	61	Male	Adenocarcinoma	NA	IA	Alive	44	No	44	Mut	Mut	Wt	NA	NA
TCGA	TCGA-99-8033	74	Female	Adenocarcinoma	NA	IV	Dead	656	Yes	656	Mut	Mut	Wt	NA	NA
TCGA	TCGA-99-AA5R	70	Female	Adenocarcinoma	NA	IA	Alive	658	No	658	Mut	Mut	Fusion	NA	NA
TCGA	TCGA-J2-8192	65	Female	Adenocarcinoma	NA	IIA	Alive	739	Yes	482	Mut	Mut	Wt	NA	NA
TCGA	TCGA-J2-8194	69	Female	Adenocarcinoma	NA	IIB	Alive	724	Yes	470	NA	NA	NA	NA	NA
TCGA	TCGA-J2-A4AD	61	Female	Adenocarcinoma	NA	IA	Dead	550	Yes	524	Wt	Wt	Wt	NA	NA
TCGA	TCGA-J2-A4AE	77	Female	Adenocarcinoma	NA	IA	Alive	1079	No	1079	Wt	Wt	Wt	NA	NA
TCGA	TCGA-J2-A4AG	66	Female	Adenocarcinoma	NA	IA	Alive	988	No	988	Wt	Wt	Wt	NA	NA
TCGA	TCGA-L4-A4E5	48	Female	Adenocarcinoma	NA	I	Alive	578	No	578	Wt	Wt	Wt	NA	NA
TCGA	TCGA-L4-A4E6	67	Male	Adenocarcinoma	NA	IA	Alive	435	No	435	Wt	Wt	Wt	NA	NA
TCGA	TCGA-L9-A443	63	Female	Adenocarcinoma	NA	IA	Dead	193	No	193	Wt	Wt	Wt	NA	NA
TCGA	TCGA-L9-A444	60	Female	Adenocarcinoma	NA	IA	Alive	307	No	307	Wt	Wt	Wt	NA	NA
TCGA	TCGA-L9-A50W	75	Male	Adenocarcinoma	NA	IIA	Dead	442	Yes	389	Wt	Mut	Fusion	NA	NA
TCGA	TCGA-L9-A5IP	40	Female	Adenocarcinoma	NA	IV	Dead	58	Yes	49	Wt	Mut	Fusion	NA	NA
TCGA	TCGA-L9-A743	56	Male	Adenocarcinoma	NA	IIA	Alive	664	No	664	Wt	Wt	Wt	NA	NA
TCGA	TCGA-L9-A7SV	69	Male	Adenocarcinoma	NA	IIA	Alive	565	No	565	Wt	Wt	Wt	NA	NA
TCGA	TCGA-L9-A8F4	64	Female	Adenocarcinoma	NA	IB	Alive	476	No	476	Wt	Wt	Wt	NA	NA
TCGA	TCGA-MN-A4N1	60	Male	Adenocarcinoma	NA	IIA	Alive	827	No	827	Wt	Mut	Fusion	NA	NA
TCGA	TCGA-MN-A4N4	57	Male	Adenocarcinoma	NA	IA	Alive	1175	No	1175	Wt	Wt	Wt	NA	NA
TCGA	TCGA-MN-A4N5	63	Male	Adenocarcinoma	NA	IA	Alive	84	No	84	Wt	Mut	Fusion	NA	NA
TCGA	TCGA-MP-A4SV	67	Male	Adenocarcinoma	NA	IB	Dead	2620	No	2620	Wt	Wt	Wt	NA	NA
TCGA	TCGA-MP-A4SW	53	Male	Adenocarcinoma	NA	IIB	Dead	1778	No	1778	Wt	Wt	Wt	NA	NA
TCGA	TCGA-MP-A4SY	61	Male	Adenocarcinoma	NA	IIB	Dead	1501	Yes	489	Wt	Wt	Wt	NA	NA
TCGA	TCGA-MP-A4T4	68	Female	Adenocarcinoma	NA	IIB	Dead	2617	No	2617	Wt	Wt	Wt	NA	NA
TCGA	TCGA-MP-A4T6	76	Female	Adenocarcinoma	NA	IIIA	Dead	1790	No	1790	Wt	Wt	Wt	NA	NA
TCGA	TCGA-MP-A4T7	75	Female	Adenocarcinoma	NA	IV	Dead	167	No	167	Wt	Wt	Wt	NA	NA
TCGA	TCGA-MP-A4T8	68	Male	Adenocarcinoma	NA	IIIA	Dead	161	No	161	Wt	Wt	Wt	NA	NA
TCGA	TCGA-MP-A4T9	54	Female	Adenocarcinoma	NA	IIIA	Dead	1265	Yes	341	Wt	Wt	Wt	NA	NA
TCGA	TCGA-MP-A4TA	75	Female	Adenocarcinoma	NA	IA	Dead	950	Yes	725	Wt	Wt	Wt	NA	NA
TCGA	TCGA-MP-A4TC	77	Male	Adenocarcinoma	NA	IIIA	Dead	74	No	74	Wt	Wt	Wt	NA	NA
TCGA	TCGA-MP-A4TD	71	Male	Adenocarcinoma	NA	IIIA	Dead	307	Yes	226	Wt	Wt	Wt	NA	NA
TCGA	TCGA-MP-A4TE	56	Male	Adenocarcinoma	NA	IIA	Dead	896	Yes	226	Mut	Wt	Wt	NA	NA
TCGA	TCGA-MP-A4TF	58	Female	Adenocarcinoma	NA	IIA	Dead	336	Yes	195	Wt	Wt	Wt	NA	NA
TCGA	TCGA-MP-A4TH	70	Female	Adenocarcinoma	NA	IA	Alive	741	No	741	Wt	Wt	Wt	NA	NA
TCGA	TCGA-MP-A4TI	72	Male	Adenocarcinoma	NA	IIA	Dead	429	Yes	84	Mut	Mut	Wt	NA	NA
TCGA	TCGA-MP-A4TJ	62	Female	Adenocarcinoma	NA	IA	Dead	339	No	339	Wt	Wt	Wt	NA	NA
TCGA	TCGA-MP-A4TK	56	Female	Adenocarcinoma	NA	IIB	Dead	582	Yes	397	Wt	Wt	Wt	NA	NA
TCGA	TCGA-MP-A5C7	76	Female	Adenocarcinoma	NA	IB	Alive	2248	No	2248	Wt	Wt	Wt	NA	NA
TCGA	TCGA-NJ-A4YF	50	Female	Adenocarcinoma	NA	IA	Alive	2161	No	2161	Wt	Wt	Wt	NA	NA
TCGA	TCGA-NJ-A4YG	65	Male	Adenocarcinoma	NA	IB	Alive	2261	No	2261	NA	NA	NA	NA	NA
TCGA	TCGA-NJ-A4YI	87	Female	Adenocarcinoma	NA	IIIA	Dead	4	No	4	NA	NA	NA	NA	NA
TCGA	TCGA-NJ-A4YP	52	Male	Adenocarcinoma	NA	IB	Alive	50	No	50	Wt	Wt	Wt	NA	NA
TCGA	TCGA-NJ-A4YQ	69	Female	Adenocarcinoma	NA	IA	Alive	1432	No	1432	Wt	Wt	Wt	NA	NA
TCGA	TCGA-NJ-A55A	76	Female	Adenocarcinoma	NA	IB	Alive	15	No	15	Wt	Wt	Wt	NA	NA
TCGA	TCGA-NJ-A55O	56	Female	Adenocarcinoma	NA	IIA	Alive	13	No	13	Wt	Wt	Wt	NA	NA
TCGA	TCGA-NJ-A55R	67	Male	Adenocarcinoma	NA	IA	Alive	603	No	603	Wt	Wt	Wt	NA	NA
TCGA	TCGA-NJ-A7XG	49	Male	Adenocarcinoma	NA	IIIA	Alive	617	No	617	Mut	Mut	NA	NA	NA
TCGA	TCGA-O1-A52J	74	Female	Adenocarcinoma	NA	IA	Dead	1798	Yes	898	Wt	Wt	Wt	NA	NA
TCGA	TCGA-S2-AA1A	68	Female	Adenocarcinoma	NA	IA	Alive	513	No	513	Wt	Wt	Wt	NA	NA
GSE42127	GSM1032881	63.8	Male	Adenocarcinoma	NA	IB	Dead	1008	NA	NA	NA	NA	NA	NA	NA
GSE42127	GSM1032882	60.4	Female	Adenocarcinoma	NA	IB	Dead	1008	NA	NA	NA	NA	NA	NA	NA
GSE42127	GSM1032884	67.6	Male	Adenocarcinoma	NA	IIIB	Dead	3204	NA	NA	NA	NA	NA	NA	NA
GSE42127	GSM1032885	68.5	Female	Adenocarcinoma	NA	IA	Alive	3960	NA	NA	NA	NA	NA	NA	NA
GSE42127	GSM1032886	53.5	Female	Adenocarcinoma	NA	IB	Alive	3528	NA	NA	NA	NA	NA	NA	NA
GSE42127	GSM1032887	78.4	Male	Adenocarcinoma	NA	IB	Dead	2664	NA	NA	NA	NA	NA	NA	NA
GSE42127	GSM1032889	58.6	Female	Adenocarcinoma	NA	IA	Alive	3816	NA	NA	NA	NA	NA	NA	NA
GSE42127	GSM1032891	55.7	Male	Adenocarcinoma	NA	IB	Alive	3888	NA	NA	NA	NA	NA	NA	NA
GSE42127	GSM1032892	51.4	Male	Adenocarcinoma	NA	IA	Alive	3816	NA	NA	NA	NA	NA	NA	NA
GSE42127	GSM1032893	69.8	Female	Adenocarcinoma	NA	IIIA	Dead	432	NA	NA	NA	NA	NA	NA	NA
GSE42127	GSM1032894	46.9	Male	Adenocarcinoma	NA	IB	Alive	2736	NA	NA	NA	NA	NA	NA	NA
GSE42127	GSM1032895	70.8	Male	Adenocarcinoma	NA	IA	Dead	828	NA	NA	NA	NA	NA	NA	NA
GSE42127	GSM1032898	61.4	Female	Adenocarcinoma	NA	IIB	Alive	3672	NA	NA	NA	NA	NA	NA	NA
GSE42127	GSM1032899	47.4	Male	Adenocarcinoma	NA	IB	Alive	216	NA	NA	NA	NA	NA	NA	NA
GSE42127	GSM1032901	73.5	Female	Adenocarcinoma	NA	IIIA	Dead	1044	NA	NA	NA	NA	NA	NA	NA
GSE42127	GSM1032902	64.7	Male	Adenocarcinoma	NA	IIB	Dead	1152	NA	NA	NA	NA	NA	NA	NA
GSE42127	GSM1032903	59.8	Female	Adenocarcinoma	NA	IB	Dead	432	NA	NA	NA	NA	NA	NA	NA
GSE42127	GSM1032904	60.3	Male	Adenocarcinoma	NA	IB	Alive	3564	NA	NA	NA	NA	NA	NA	NA
GSE42127	GSM1032905	72.6	Male	Adenocarcinoma	NA	IB	Dead	648	NA	NA	NA	NA	NA	NA	NA
GSE42127	GSM1032906	83.4	Male	Adenocarcinoma	NA	IB	Dead	936	NA	NA	NA	NA	NA	NA	NA
GSE42127	GSM1032907	75.9	Male	Adenocarcinoma	NA	IIIA	Dead	1512	NA	NA	NA	NA	NA	NA	NA
GSE42127	GSM1032909	76.5	Male	Adenocarcinoma	NA	IB	Dead	2880	NA	NA	NA	NA	NA	NA	NA
GSE42127	GSM1032910	71.9	Female	Adenocarcinoma	NA	IIA	Alive	3204	NA	NA	NA	NA	NA	NA	NA
GSE42127	GSM1032911	63.5	Male	Adenocarcinoma	NA	IIB	Alive	3600	NA	NA	NA	NA	NA	NA	NA
GSE42127	GSM1032913	80	Male	Adenocarcinoma	NA	IIB	Dead	2484	NA	NA	NA	NA	NA	NA	NA
GSE42127	GSM1032914	64.8	Female	Adenocarcinoma	NA	IIB	Alive	3420	NA	NA	NA	NA	NA	NA	NA
GSE42127	GSM1032915	59.4	Male	Adenocarcinoma	NA	IB	Alive	3456	NA	NA	NA	NA	NA	NA	NA
GSE42127	GSM1032919	72.2	Female	Adenocarcinoma	NA	IIB	Dead	360	NA	NA	NA	NA	NA	NA	NA
GSE42127	GSM1032920	50.1	Male	Adenocarcinoma	NA	IB	Dead	1872	NA	NA	NA	NA	NA	NA	NA
GSE42127	GSM1032925	58.2	Female	Adenocarcinoma	NA	IB	Alive	2664	NA	NA	NA	NA	NA	NA	NA
GSE42127	GSM1032927	66.9	Male	Adenocarcinoma	NA	unknown	Dead	2412	NA	NA	NA	NA	NA	NA	NA
GSE42127	GSM1032929	60.3	Female	Adenocarcinoma	NA	IB	Dead	0	NA	NA	NA	NA	NA	NA	NA
GSE42127	GSM1032930	49.3	Female	Adenocarcinoma	NA	IA	Alive	2520	NA	NA	NA	NA	NA	NA	NA
GSE42127	GSM1032931	45.8	Female	Adenocarcinoma	NA	IA	Alive	2304	NA	NA	NA	NA	NA	NA	NA
GSE42127	GSM1032932	61.1	Female	Adenocarcinoma	NA	IIA	Dead	1224	NA	NA	NA	NA	NA	NA	NA
GSE42127	GSM1032935	60.6	Female	Adenocarcinoma	NA	IB	Dead	1836	NA	NA	NA	NA	NA	NA	NA
GSE42127	GSM1032937	68.6	Male	Adenocarcinoma	NA	IIB	Dead	144	NA	NA	NA	NA	NA	NA	NA
GSE42127	GSM1032938	51.1	Female	Adenocarcinoma	NA	IB	Dead	2196	NA	NA	NA	NA	NA	NA	NA
GSE42127	GSM1032939	61.2	Female	Adenocarcinoma	NA	IA	Dead	1656	NA	NA	NA	NA	NA	NA	NA
GSE42127	GSM1032940	62.7	Male	Adenocarcinoma	NA	IIA	Dead	828	NA	NA	NA	NA	NA	NA	NA
GSE42127	GSM1032944	72.3	Male	Adenocarcinoma	NA	IIIB	Alive	2484	NA	NA	NA	NA	NA	NA	NA
GSE42127	GSM1032945	74.4	Male	Adenocarcinoma	NA	IIA	Alive	2160	NA	NA	NA	NA	NA	NA	NA
GSE42127	GSM1032946	65.2	Male	Adenocarcinoma	NA	IA	Alive	1980	NA	NA	NA	NA	NA	NA	NA
GSE42127	GSM1032948	65	Female	Adenocarcinoma	NA	IB	Dead	1548	NA	NA	NA	NA	NA	NA	NA
GSE42127	GSM1032949	76	Male	Adenocarcinoma	NA	IB	Alive	2304	NA	NA	NA	NA	NA	NA	NA
GSE42127	GSM1032950	69	Male	Adenocarcinoma	NA	IA	Alive	1980	NA	NA	NA	NA	NA	NA	NA
GSE42127	GSM1032951	77	Female	Adenocarcinoma	NA	IB	Dead	792	NA	NA	NA	NA	NA	NA	NA
GSE42127	GSM1032952	48.2	Female	Adenocarcinoma	NA	IA	Alive	1944	NA	NA	NA	NA	NA	NA	NA
GSE42127	GSM1032953	71.3	Female	Adenocarcinoma	NA	IB	Alive	2232	NA	NA	NA	NA	NA	NA	NA
GSE42127	GSM1032954	75	Male	Adenocarcinoma	NA	IB	Alive	1944	NA	NA	NA	NA	NA	NA	NA
GSE42127	GSM1032955	48.7	Male	Adenocarcinoma	NA	IIIB	Alive	1800	NA	NA	NA	NA	NA	NA	NA
GSE42127	GSM1032956	71.1	Female	Adenocarcinoma	NA	IIB	Alive	2088	NA	NA	NA	NA	NA	NA	NA
GSE42127	GSM1032957	72.2	Female	Adenocarcinoma	NA	IIIB	Alive	2052	NA	NA	NA	NA	NA	NA	NA
GSE42127	GSM1032958	67.2	Female	Adenocarcinoma	NA	IB	Alive	2160	NA	NA	NA	NA	NA	NA	NA
GSE42127	GSM1032959	74.8	Male	Adenocarcinoma	NA	IIIB	Alive	2160	NA	NA	NA	NA	NA	NA	NA
GSE42127	GSM1032961	47.6	Male	Adenocarcinoma	NA	IIB	Dead	468	NA	NA	NA	NA	NA	NA	NA
GSE42127	GSM1032962	60	Female	Adenocarcinoma	NA	IB	Alive	1908	NA	NA	NA	NA	NA	NA	NA
GSE42127	GSM1032963	57.9	Female	Adenocarcinoma	NA	IB	Alive	1872	NA	NA	NA	NA	NA	NA	NA
GSE42127	GSM1032964	70.2	Female	Adenocarcinoma	NA	IA	Alive	1440	NA	NA	NA	NA	NA	NA	NA
GSE42127	GSM1032968	63.8	Male	Adenocarcinoma	NA	IIB	Alive	2124	NA	NA	NA	NA	NA	NA	NA
GSE42127	GSM1032969	66.3	Female	Adenocarcinoma	NA	IA	Alive	2088	NA	NA	NA	NA	NA	NA	NA
GSE42127	GSM1032970	73.7	Female	Adenocarcinoma	NA	IB	Alive	2124	NA	NA	NA	NA	NA	NA	NA
GSE42127	GSM1032973	63	Female	Adenocarcinoma	NA	IIB	Alive	1476	NA	NA	NA	NA	NA	NA	NA
GSE42127	GSM1032975	73.4	Female	Adenocarcinoma	NA	IB	Alive	1800	NA	NA	NA	NA	NA	NA	NA
GSE42127	GSM1032976	79.4	Male	Adenocarcinoma	NA	IIB	Alive	1944	NA	NA	NA	NA	NA	NA	NA
GSE42127	GSM1032977	68.2	Female	Adenocarcinoma	NA	IB	Alive	2052	NA	NA	NA	NA	NA	NA	NA
GSE42127	GSM1032978	67.9	Female	Adenocarcinoma	NA	IB	Alive	1872	NA	NA	NA	NA	NA	NA	NA
GSE42127	GSM1032980	65.7	Female	Adenocarcinoma	NA	IB	Alive	1872	NA	NA	NA	NA	NA	NA	NA
GSE42127	GSM1032981	81.5	Female	Adenocarcinoma	NA	IB	Dead	1044	NA	NA	NA	NA	NA	NA	NA
GSE42127	GSM1032982	81.6	Male	Adenocarcinoma	NA	IIA	Dead	1224	NA	NA	NA	NA	NA	NA	NA
GSE42127	GSM1032983	58.1	Male	Adenocarcinoma	NA	IB	Alive	1944	NA	NA	NA	NA	NA	NA	NA
GSE42127	GSM1032984	42.3	Female	Adenocarcinoma	NA	IB	Alive	1368	NA	NA	NA	NA	NA	NA	NA
GSE42127	GSM1032985	75.5	Female	Adenocarcinoma	NA	IA	Alive	1836	NA	NA	NA	NA	NA	NA	NA
GSE42127	GSM1032987	81.7	Male	Adenocarcinoma	NA	IB	Alive	1692	NA	NA	NA	NA	NA	NA	NA
GSE42127	GSM1032988	57.6	Male	Adenocarcinoma	NA	IIB	Dead	1476	NA	NA	NA	NA	NA	NA	NA
GSE42127	GSM1032990	57.3	Female	Adenocarcinoma	NA	IB	Alive	1764	NA	NA	NA	NA	NA	NA	NA
GSE42127	GSM1032991	61.5	Male	Adenocarcinoma	NA	IIIB	Alive	1548	NA	NA	NA	NA	NA	NA	NA
GSE42127	GSM1032993	65.4	Male	Adenocarcinoma	NA	IIB	Dead	864	NA	NA	NA	NA	NA	NA	NA
GSE42127	GSM1032994	60.3	Male	Adenocarcinoma	NA	IB	Alive	1764	NA	NA	NA	NA	NA	NA	NA
GSE42127	GSM1032995	56.4	Female	Adenocarcinoma	NA	IA	Alive	1188	NA	NA	NA	NA	NA	NA	NA
GSE42127	GSM1032996	58.3	Male	Adenocarcinoma	NA	IA	Alive	1512	NA	NA	NA	NA	NA	NA	NA
GSE42127	GSM1032997	74.3	Female	Adenocarcinoma	NA	IB	Alive	1296	NA	NA	NA	NA	NA	NA	NA
GSE42127	GSM1032998	75	Male	Adenocarcinoma	NA	IIIA	Alive	1584	NA	NA	NA	NA	NA	NA	NA
GSE42127	GSM1032999	44.3	Male	Adenocarcinoma	NA	IB	Dead	1188	NA	NA	NA	NA	NA	NA	NA
GSE42127	GSM1033000	57.7	Male	Adenocarcinoma	NA	IB	Alive	1368	NA	NA	NA	NA	NA	NA	NA
GSE42127	GSM1033001	78.5	Male	Adenocarcinoma	NA	IIIA	Dead	684	NA	NA	NA	NA	NA	NA	NA
GSE42127	GSM1033003	80	Male	Adenocarcinoma	NA	IB	Dead	252	NA	NA	NA	NA	NA	NA	NA
GSE42127	GSM1033004	74.6	Male	Adenocarcinoma	NA	IB	Dead	0	NA	NA	NA	NA	NA	NA	NA
GSE42127	GSM1033005	77.1	Male	Adenocarcinoma	NA	IB	Alive	1584	NA	NA	NA	NA	NA	NA	NA
GSE42127	GSM1033006	71.3	Male	Adenocarcinoma	NA	IIIB	Dead	1008	NA	NA	NA	NA	NA	NA	NA
GSE42127	GSM1033007	75.1	Female	Adenocarcinoma	NA	IA	Alive	1512	NA	NA	NA	NA	NA	NA	NA
GSE42127	GSM1033008	73.4	Male	Adenocarcinoma	NA	IA	Alive	1152	NA	NA	NA	NA	NA	NA	NA
GSE42127	GSM1033010	60.9	Male	Adenocarcinoma	NA	IIB	Dead	360	NA	NA	NA	NA	NA	NA	NA
GSE42127	GSM1033011	76.1	Male	Adenocarcinoma	NA	IA	Dead	432	NA	NA	NA	NA	NA	NA	NA
GSE42127	GSM1033012	75.7	Female	Adenocarcinoma	NA	IIIB	Alive	504	NA	NA	NA	NA	NA	NA	NA
GSE42127	GSM1033013	62.7	Female	Adenocarcinoma	NA	IB	Alive	1296	NA	NA	NA	NA	NA	NA	NA
GSE42127	GSM1033014	63.1	Male	Adenocarcinoma	NA	IA	Alive	1512	NA	NA	NA	NA	NA	NA	NA
GSE42127	GSM1033015	60.7	Female	Adenocarcinoma	NA	IA	Alive	936	NA	NA	NA	NA	NA	NA	NA
GSE42127	GSM1033016	64.5	Male	Adenocarcinoma	NA	IIA	Alive	1152	NA	NA	NA	NA	NA	NA	NA
GSE42127	GSM1033017	66.6	Male	Adenocarcinoma	NA	IA	Alive	1512	NA	NA	NA	NA	NA	NA	NA
GSE42127	GSM1033018	55.3	Female	Adenocarcinoma	NA	IIIA	Alive	1080	NA	NA	NA	NA	NA	NA	NA
GSE42127	GSM1033019	81.5	Male	Adenocarcinoma	NA	IV	Dead	144	NA	NA	NA	NA	NA	NA	NA
GSE42127	GSM1033020	76.5	Female	Adenocarcinoma	NA	IIIB	Alive	1476	NA	NA	NA	NA	NA	NA	NA
GSE42127	GSM1033021	50.2	Female	Adenocarcinoma	NA	IB	Alive	1044	NA	NA	NA	NA	NA	NA	NA
GSE42127	GSM1033022	53.6	Male	Adenocarcinoma	NA	IB	Alive	1368	NA	NA	NA	NA	NA	NA	NA
GSE42127	GSM1033023	66	Male	Adenocarcinoma	NA	IA	Alive	720	NA	NA	NA	NA	NA	NA	NA
GSE42127	GSM1033024	68.9	Female	Adenocarcinoma	NA	IA	Alive	1440	NA	NA	NA	NA	NA	NA	NA
GSE42127	GSM1033025	61.3	Female	Adenocarcinoma	NA	IB	Alive	1296	NA	NA	NA	NA	NA	NA	NA
GSE42127	GSM1033029	72.3	Male	Adenocarcinoma	NA	IB	Alive	1152	NA	NA	NA	NA	NA	NA	NA
GSE42127	GSM1033030	60.1	Male	Adenocarcinoma	NA	IIIB	Alive	720	NA	NA	NA	NA	NA	NA	NA
GSE42127	GSM1033031	59.4	Female	Adenocarcinoma	NA	IB	Dead	828	NA	NA	NA	NA	NA	NA	NA
GSE42127	GSM1033032	68.3	Male	Adenocarcinoma	NA	IA	Alive	972	NA	NA	NA	NA	NA	NA	NA
GSE42127	GSM1033034	81.9	Female	Adenocarcinoma	NA	IA	Alive	612	NA	NA	NA	NA	NA	NA	NA
GSE42127	GSM1033035	74.3	Male	Adenocarcinoma	NA	IB	Alive	900	NA	NA	NA	NA	NA	NA	NA
GSE42127	GSM1033036	77.2	Male	Adenocarcinoma	NA	IB	Alive	612	NA	NA	NA	NA	NA	NA	NA
GSE42127	GSM1033037	73.1	Female	Adenocarcinoma	NA	IB	Alive	864	NA	NA	NA	NA	NA	NA	NA
GSE42127	GSM1033038	52.6	Female	Adenocarcinoma	NA	IB	Alive	864	NA	NA	NA	NA	NA	NA	NA
GSE42127	GSM1033039	48.1	Female	Adenocarcinoma	NA	IB	Alive	72	NA	NA	NA	NA	NA	NA	NA
GSE42127	GSM1033040	80.3	Male	Adenocarcinoma	NA	IIIB	Dead	540	NA	NA	NA	NA	NA	NA	NA
GSE42127	GSM1033041	55.4	Female	Adenocarcinoma	NA	IA	Alive	396	NA	NA	NA	NA	NA	NA	NA
GSE42127	GSM1033043	71.4	Male	Adenocarcinoma	NA	IB	Alive	756	NA	NA	NA	NA	NA	NA	NA
GSE42127	GSM1033044	64.6	Female	Adenocarcinoma	NA	IA	Dead	684	NA	NA	NA	NA	NA	NA	NA
GSE42127	GSM1033045	55.5	Male	Adenocarcinoma	NA	IA	Alive	756	NA	NA	NA	NA	NA	NA	NA
GSE42127	GSM1033046	81.8	Female	Adenocarcinoma	NA	IA	Alive	720	NA	NA	NA	NA	NA	NA	NA
GSE42127	GSM1033047	86.2	Female	Adenocarcinoma	NA	IIIB	Alive	432	NA	NA	NA	NA	NA	NA	NA
GSE42127	GSM1033049	82.1	Male	Adenocarcinoma	NA	IIIB	Dead	432	NA	NA	NA	NA	NA	NA	NA
GSE42127	GSM1033050	50.3	Female	Adenocarcinoma	NA	IA	Alive	612	NA	NA	NA	NA	NA	NA	NA
GSE42127	GSM1033051	72.2	Female	Adenocarcinoma	NA	IA	Alive	432	NA	NA	NA	NA	NA	NA	NA
GSE42127	GSM1033052	82.1	Male	Adenocarcinoma	NA	IIIA	Alive	36	NA	NA	NA	NA	NA	NA	NA
GSE42127	GSM1033053	44.2	Male	Adenocarcinoma	NA	IIB	Alive	144	NA	NA	NA	NA	NA	NA	NA
GSE42127	GSM1033054	66.3	Female	Adenocarcinoma	NA	IB	Alive	576	NA	NA	NA	NA	NA	NA	NA
GSE42127	GSM1033055	51.2	Female	Adenocarcinoma	NA	IA	Alive	540	NA	NA	NA	NA	NA	NA	NA
GSE42127	GSM1033056	59.8	Female	Adenocarcinoma	NA	IB	Alive	612	NA	NA	NA	NA	NA	NA	NA
GSE68465	GSM1672281	74	Female	Adenocarcinoma	Ever	IA	Alive	3168	No	NA	NA	NA	NA	NA	NA
GSE68465	GSM1672282	74	Female	Adenocarcinoma	Ever	IA	Alive	756	No	NA	NA	NA	NA	NA	NA
GSE68465	GSM1672283	74	Female	Adenocarcinoma	Ever	IB	Dead	1944	Yes	NA	NA	NA	NA	NA	NA
GSE68465	GSM1672284	82	Female	Adenocarcinoma	Never	IA	Alive	2076	No	NA	NA	NA	NA	NA	NA
GSE68465	GSM1672285	59	Female	Adenocarcinoma	Never	IB	Dead	1017	Yes	198	NA	NA	NA	NA	NA
GSE68465	GSM1672286	60	Female	Adenocarcinoma	Ever	IA	Alive	2490	Yes	1275	NA	NA	NA	NA	NA
GSE68465	GSM1672287	54	Female	Adenocarcinoma	Ever	IA	Alive	2076	Yes	900	NA	NA	NA	NA	NA
GSE68465	GSM1672288	63	Female	Adenocarcinoma	Ever	IA	Alive	813	Yes	90	NA	NA	NA	NA	NA
GSE68465	GSM1672289	63	Female	Adenocarcinoma	Ever	IA	Dead	174	Yes	170.1	NA	NA	NA	NA	NA
GSE68465	GSM1672290	66	Male	Adenocarcinoma	Ever	IIB	Dead	1506	Unknown	NA	NA	NA	NA	NA	NA
GSE68465	GSM1672291	52	Female	Adenocarcinoma	Ever	IA	Alive	2190	Yes	1709.1	NA	NA	NA	NA	NA
GSE68465	GSM1672292	62	Female	Adenocarcinoma	Ever	IA	Dead	1044	Yes	750	NA	NA	NA	NA	NA
GSE68465	GSM1672293	60	Male	Adenocarcinoma	Ever	IA	Dead	828	Unknown	NA	NA	NA	NA	NA	NA
GSE68465	GSM1672294	66	Female	Adenocarcinoma	Ever	IB	Dead	1464	Yes	1080	NA	NA	NA	NA	NA
GSE68465	GSM1672295	61	Female	Adenocarcinoma	Never	IB	Alive	1998	Yes	270	NA	NA	NA	NA	NA
GSE68465	GSM1672296	68	Female	Adenocarcinoma	Ever	IB	Dead	303	Yes	159	NA	NA	NA	NA	NA
GSE68465	GSM1672297	48	Female	Adenocarcinoma	Ever	IB	Dead	261	Yes	30	NA	NA	NA	NA	NA
GSE68465	GSM1672298	75	Female	Adenocarcinoma	Ever	IA	Dead	1836	Yes	1290	NA	NA	NA	NA	NA
GSE68465	GSM1672299	50	Female	Adenocarcinoma	Ever	IB	Alive	3966	No	NA	NA	NA	NA	NA	NA
GSE68465	GSM1672300	75	Female	Adenocarcinoma	Ever	IA	Dead	3864	Yes	NA	NA	NA	NA	NA	NA
GSE68465	GSM1672301	72	Female	Adenocarcinoma	Ever	IB	Dead	1314	Yes	NA	NA	NA	NA	NA	NA
GSE68465	GSM1672302	72	Female	Adenocarcinoma	Ever	IIB	Dead	177	No	NA	NA	NA	NA	NA	NA
GSE68465	GSM1672303	71	Male	Adenocarcinoma	Ever	IIIB	Dead	72	Unknown	NA	NA	NA	NA	NA	NA
GSE68465	GSM1672304	58	Male	Adenocarcinoma	Ever	IIB	Dead	528	Yes	270	NA	NA	NA	NA	NA
GSE68465	GSM1672305	63	Male	Adenocarcinoma	Ever	NA	Dead	489	Yes	120	NA	NA	NA	NA	NA
GSE68465	GSM1672306	74	Female	Adenocarcinoma	Ever	NA	Dead	888	Yes	720	NA	NA	NA	NA	NA
GSE68465	GSM1672307	76	Male	Adenocarcinoma	Ever	IB	Dead	2436	Yes	NA	NA	NA	NA	NA	NA
GSE68465	GSM1672308	59	Male	Adenocarcinoma	Ever	IA	Dead	1770	No	NA	NA	NA	NA	NA	NA
GSE68465	GSM1672309	71	Male	Adenocarcinoma	Ever	IIB	Dead	2778	No	NA	NA	NA	NA	NA	NA
GSE68465	GSM1672310	45	Female	Adenocarcinoma	Ever	IIB	Dead	120	Yes	90	NA	NA	NA	NA	NA
GSE68465	GSM1672311	78	Female	Adenocarcinoma	Ever	NA	Dead	504	No	NA	NA	NA	NA	NA	NA
GSE68465	GSM1672312	75	Male	Adenocarcinoma	Ever	IB	Alive	1860	No	NA	NA	NA	NA	NA	NA
GSE68465	GSM1672313	61	Male	Adenocarcinoma	Ever	IB	Dead	1869	No	NA	NA	NA	NA	NA	NA
GSE68465	GSM1672314	65	Male	Adenocarcinoma	Ever	IA	Alive	2154	No	NA	NA	NA	NA	NA	NA
GSE68465	GSM1672315	69	Male	Adenocarcinoma	Ever	IA	Alive	2520	No	NA	NA	NA	NA	NA	NA
GSE68465	GSM1672316	73	Male	Adenocarcinoma	Ever	IB	Dead	558	No	NA	NA	NA	NA	NA	NA
GSE68465	GSM1672317	51	Male	Adenocarcinoma	Unknown	IB	Dead	1374	No	NA	NA	NA	NA	NA	NA
GSE68465	GSM1672318	63	Female	Adenocarcinoma	Ever	IB	Dead	618	Yes	150	NA	NA	NA	NA	NA
GSE68465	GSM1672319	60	Male	Adenocarcinoma	Ever	IA	Alive	3315	No	NA	NA	NA	NA	NA	NA
GSE68465	GSM1672320	42	Male	Adenocarcinoma	Ever	IA	Alive	4008	Yes	1530	NA	NA	NA	NA	NA
GSE68465	GSM1672321	56	Male	Adenocarcinoma	Ever	IIB	Dead	2115	Yes	900	NA	NA	NA	NA	NA
GSE68465	GSM1672322	69	Female	Adenocarcinoma	Ever	IA	Alive	1563	No	NA	NA	NA	NA	NA	NA
GSE68465	GSM1672323	58	Female	Adenocarcinoma	Never	IIB	Dead	528	No	NA	NA	NA	NA	NA	NA
GSE68465	GSM1672324	62	Male	Adenocarcinoma	Ever	IIB	Dead	507	Yes	120	NA	NA	NA	NA	NA
GSE68465	GSM1672325	62	Female	Adenocarcinoma	Ever	IA	Alive	2604	No	NA	NA	NA	NA	NA	NA
GSE68465	GSM1672326	65	Male	Adenocarcinoma	Ever	IB	Alive	3102	Yes	3060	NA	NA	NA	NA	NA
GSE68465	GSM1672327	73	Female	Adenocarcinoma	Never	IB	Alive	3528	No	NA	NA	NA	NA	NA	NA
GSE68465	GSM1672328	52	Female	Adenocarcinoma	Ever	NA	Dead	3474	Yes	1020	NA	NA	NA	NA	NA
GSE68465	GSM1672329	72	Male	Adenocarcinoma	Ever	IA	Dead	570	No	NA	NA	NA	NA	NA	NA
GSE68465	GSM1672330	65	Male	Adenocarcinoma	Ever	IA	Dead	2523	Yes	2370	NA	NA	NA	NA	NA
GSE68465	GSM1672331	65	Female	Adenocarcinoma	Ever	IA	Alive	4599	No	NA	NA	NA	NA	NA	NA
GSE68465	GSM1672332	59	Female	Adenocarcinoma	Unknown	IB	Alive	4617	No	NA	NA	NA	NA	NA	NA
GSE68465	GSM1672333	62	Female	Adenocarcinoma	Ever	IA	Alive	4878	No	NA	NA	NA	NA	NA	NA
GSE68465	GSM1672334	63	Male	Adenocarcinoma	Ever	IB	Alive	1914	No	NA	NA	NA	NA	NA	NA
GSE68465	GSM1672335	54	Female	Adenocarcinoma	Ever	IA	Dead	3975	Yes	2820	NA	NA	NA	NA	NA
GSE68465	GSM1672336	57	Female	Adenocarcinoma	Unknown	IA	Alive	3924	No	NA	NA	NA	NA	NA	NA
GSE68465	GSM1672337	59	Female	Adenocarcinoma	Ever	IA	Alive	4788	No	NA	NA	NA	NA	NA	NA
GSE68465	GSM1672338	48	Female	Adenocarcinoma	Never	IA	Alive	4731	No	NA	NA	NA	NA	NA	NA
GSE68465	GSM1672339	44	Female	Adenocarcinoma	Ever	IA	Alive	2289	No	NA	NA	NA	NA	NA	NA
GSE68465	GSM1672340	40	Female	Adenocarcinoma	Ever	IA	Alive	3177	No	NA	NA	NA	NA	NA	NA
GSE68465	GSM1672341	64	Male	Adenocarcinoma	Ever	IIB	Dead	846	No	NA	NA	NA	NA	NA	NA
GSE68465	GSM1672342	69	Male	Adenocarcinoma	Ever	NA	Dead	216	Yes	150	NA	NA	NA	NA	NA
GSE68465	GSM1672343	67	Male	Adenocarcinoma	Ever	IA	Dead	2385	Yes	NA	NA	NA	NA	NA	NA
GSE68465	GSM1672344	62	Female	Adenocarcinoma	Ever	IA	Alive	2469	Yes	1500	NA	NA	NA	NA	NA
GSE68465	GSM1672345	60	Male	Adenocarcinoma	Ever	IB	Alive	3036	No	NA	NA	NA	NA	NA	NA
GSE68465	GSM1672346	46	Male	Adenocarcinoma	Ever	IA	Alive	5043	No	NA	NA	NA	NA	NA	NA
GSE68465	GSM1672347	77	Male	Adenocarcinoma	Ever	NA	Dead	447	No	NA	NA	NA	NA	NA	NA
GSE68465	GSM1672348	56	Male	Adenocarcinoma	Ever	IIB	Dead	288	Yes	210	NA	NA	NA	NA	NA
GSE68465	GSM1672349	53	Female	Adenocarcinoma	Ever	IA	Alive	2850	No	NA	NA	NA	NA	NA	NA
GSE68465	GSM1672350	51	Male	Adenocarcinoma	Ever	IB	Alive	1872	No	NA	NA	NA	NA	NA	NA
GSE68465	GSM1672351	63	Female	Adenocarcinoma	Ever	NA	Alive	1929	No	NA	NA	NA	NA	NA	NA
GSE68465	GSM1672352	85	Female	Adenocarcinoma	Ever	IA	Dead	627	No	NA	NA	NA	NA	NA	NA
GSE68465	GSM1672353	60	Female	Adenocarcinoma	Ever	IIB	Dead	669	Yes	660	NA	NA	NA	NA	NA
GSE68465	GSM1672354	58	Male	Adenocarcinoma	Ever	NA	Dead	2037	Yes	360	NA	NA	NA	NA	NA
GSE68465	GSM1672355	81	Male	Adenocarcinoma	Ever	IA	Alive	1089	No	NA	NA	NA	NA	NA	NA
GSE68465	GSM1672356	52	Female	Adenocarcinoma	Ever	NA	Dead	681	Yes	420	NA	NA	NA	NA	NA
GSE68465	GSM1672357	81	Female	Adenocarcinoma	Never	NA	Alive	987	No	NA	NA	NA	NA	NA	NA
GSE68465	GSM1672358	57	Female	Adenocarcinoma	Never	IA	Alive	1143	No	NA	NA	NA	NA	NA	NA
GSE68465	GSM1672359	76	Female	Adenocarcinoma	Never	IA	Dead	1626	Yes	810	NA	NA	NA	NA	NA
GSE68465	GSM1672360	60	Female	Adenocarcinoma	Ever	IIB	Dead	2883	Yes	1560	NA	NA	NA	NA	NA
GSE68465	GSM1672361	62	Female	Adenocarcinoma	Ever	IA	Alive	1596	Yes	300	NA	NA	NA	NA	NA
GSE68465	GSM1672362	68	Male	Adenocarcinoma	Ever	NA	Dead	375	No	NA	NA	NA	NA	NA	NA
GSE68465	GSM1672363	73	Male	Adenocarcinoma	Ever	IA	Alive	885	No	NA	NA	NA	NA	NA	NA
GSE68465	GSM1672364	65	Female	Adenocarcinoma	Ever	IIB	Alive	3225	No	NA	NA	NA	NA	NA	NA
GSE68465	GSM1672365	63	Male	Adenocarcinoma	Ever	IB	Alive	1611	No	NA	NA	NA	NA	NA	NA
GSE68465	GSM1672366	70	Male	Adenocarcinoma	Ever	IA	Alive	654	No	NA	NA	NA	NA	NA	NA
GSE68465	GSM1672367	78	Male	Adenocarcinoma	Ever	IA	Alive	1674	No	NA	NA	NA	NA	NA	NA
GSE68465	GSM1672368	54	Male	Adenocarcinoma	Ever	NA	Dead	630	Yes	NA	NA	NA	NA	NA	NA
GSE68465	GSM1672369	78	Male	Adenocarcinoma	Ever	IIB	Dead	219	No	NA	NA	NA	NA	NA	NA
GSE68465	GSM1672370	66	Male	Adenocarcinoma	Unknown	IB	Alive	4797	No	NA	NA	NA	NA	NA	NA
GSE68465	GSM1672371	72	Male	Adenocarcinoma	Ever	IA	Alive	1824	No	NA	NA	NA	NA	NA	NA
GSE68465	GSM1672372	81	Female	Adenocarcinoma	Never	IA	Dead	636	Yes	240	NA	NA	NA	NA	NA
GSE68465	GSM1672373	69	Female	Adenocarcinoma	Never	IB	Alive	1608	Yes	1380	NA	NA	NA	NA	NA
GSE68465	GSM1672374	59	Male	Adenocarcinoma	Ever	IIIB	Alive	696	No	NA	NA	NA	NA	NA	NA
GSE68465	GSM1672375	76	Female	Adenocarcinoma	Unknown	IB	Alive	1418.1	Unknown	NA	NA	NA	NA	NA	NA
GSE68465	GSM1672376	70	Male	Adenocarcinoma	Unknown	IB	Dead	1773.3	Unknown	NA	NA	NA	NA	NA	NA
GSE68465	GSM1672377	58	Male	Adenocarcinoma	Unknown	IB	Alive	1547.4	Unknown	NA	NA	NA	NA	NA	NA
GSE68465	GSM1672378	48	Female	Adenocarcinoma	Unknown	IB	Dead	1087.5	Yes	570	NA	NA	NA	NA	NA
GSE68465	GSM1672379	82	Male	Adenocarcinoma	Unknown	IIB	Dead	198	Unknown	NA	NA	NA	NA	NA	NA
GSE68465	GSM1672380	62	Male	Adenocarcinoma	Unknown	IA	Dead	1647.9	Yes	288	NA	NA	NA	NA	NA
GSE68465	GSM1672381	82	Male	Adenocarcinoma	Unknown	IIIA	Dead	292.2	Unknown	NA	NA	NA	NA	NA	NA
GSE68465	GSM1672382	68	Male	Adenocarcinoma	Unknown	IA	Alive	1766.4	Unknown	NA	NA	NA	NA	NA	NA
GSE68465	GSM1672383	58	Male	Adenocarcinoma	Unknown	IB	Alive	1554.3	Unknown	NA	NA	NA	NA	NA	NA
GSE68465	GSM1672384	63	Male	Adenocarcinoma	Unknown	IA	Dead	644.4	Yes	585	NA	NA	NA	NA	NA
GSE68465	GSM1672385	78	Male	Adenocarcinoma	Unknown	NA	Dead	191.4	Unknown	NA	NA	NA	NA	NA	NA
GSE68465	GSM1672386	57	Female	Adenocarcinoma	Unknown	IB	Dead	2070.3	Yes	750	NA	NA	NA	NA	NA
GSE68465	GSM1672387	77	Female	Adenocarcinoma	Unknown	IA	Alive	1924.2	Yes	1924.2	NA	NA	NA	NA	NA
GSE68465	GSM1672388	86	Female	Adenocarcinoma	Unknown	IIIA	Dead	967.2	Yes	360	NA	NA	NA	NA	NA
GSE68465	GSM1672390	73	Male	Adenocarcinoma	Unknown	IB	Alive	1690.5	Unknown	NA	NA	NA	NA	NA	NA
GSE68465	GSM1672391	70	Female	Adenocarcinoma	Unknown	IA	Alive	2071.5	Unknown	NA	NA	NA	NA	NA	NA
GSE68465	GSM1672392	75	Female	Adenocarcinoma	Unknown	IA	Alive	1689.6	Yes	870	NA	NA	NA	NA	NA
GSE68465	GSM1672393	49	Female	Adenocarcinoma	Unknown	IA	Alive	1837.5	Unknown	NA	NA	NA	NA	NA	NA
GSE68465	GSM1672394	51	Female	Adenocarcinoma	Unknown	IA	Alive	1512.9	Unknown	NA	NA	NA	NA	NA	NA
GSE68465	GSM1672395	66	Male	Adenocarcinoma	Unknown	IA	Alive	2200.8	Unknown	NA	NA	NA	NA	NA	NA
GSE68465	GSM1672396	76	Female	Adenocarcinoma	Unknown	IB	Alive	2002.2	Unknown	NA	NA	NA	NA	NA	NA
GSE68465	GSM1672397	78	Female	Adenocarcinoma	Unknown	IA	Alive	2184	Unknown	NA	NA	NA	NA	NA	NA
GSE68465	GSM1672398	76	Male	Adenocarcinoma	Unknown	IA	Dead	597	Unknown	NA	NA	NA	NA	NA	NA
GSE68465	GSM1672399	60	Female	Adenocarcinoma	Unknown	IIIA	Dead	938.4	Yes	429	NA	NA	NA	NA	NA
GSE68465	GSM1672400	73	Male	Adenocarcinoma	Unknown	IA	Dead	1359.9	Unknown	NA	NA	NA	NA	NA	NA
GSE68465	GSM1672401	72	Female	Adenocarcinoma	Unknown	IA	Alive	2518.5	Unknown	NA	NA	NA	NA	NA	NA
GSE68465	GSM1672402	55	Female	Adenocarcinoma	Unknown	IIIA	Dead	378.9	Unknown	NA	NA	NA	NA	NA	NA
GSE68465	GSM1672403	64	Female	Adenocarcinoma	Unknown	IB	Alive	2336.7	Unknown	NA	NA	NA	NA	NA	NA
GSE68465	GSM1672404	53	Female	Adenocarcinoma	Unknown	IB	Alive	335.4	Yes	288	NA	NA	NA	NA	NA
GSE68465	GSM1672405	77	Female	Adenocarcinoma	Unknown	IIIA	Alive	915.9	Unknown	NA	NA	NA	NA	NA	NA
GSE68465	GSM1672406	55	Female	Adenocarcinoma	Unknown	IA	Alive	2207.7	Yes	960	NA	NA	NA	NA	NA
GSE68465	GSM1672407	67	Male	Adenocarcinoma	Unknown	IB	Dead	350.4	Yes	186	NA	NA	NA	NA	NA
GSE68465	GSM1672408	70	Female	Adenocarcinoma	Unknown	IA	Alive	2238.3	Unknown	NA	NA	NA	NA	NA	NA
GSE68465	GSM1672409	72	Female	Adenocarcinoma	Unknown	IB	Dead	958.2	Yes	450	NA	NA	NA	NA	NA
GSE68465	GSM1672410	43	Male	Adenocarcinoma	Unknown	IA	Dead	67.2	Unknown	NA	NA	NA	NA	NA	NA
GSE68465	GSM1672411	52	Female	Adenocarcinoma	Unknown	IIB	Dead	265.5	Unknown	NA	NA	NA	NA	NA	NA
GSE68465	GSM1672412	69	Female	Adenocarcinoma	Unknown	IA	Alive	2766	Unknown	NA	NA	NA	NA	NA	NA
GSE68465	GSM1672413	33	Female	Adenocarcinoma	Unknown	IB	Alive	2702.1	Yes	210	NA	NA	NA	NA	NA
GSE68465	GSM1672414	59	Male	Adenocarcinoma	Unknown	IIIA	Dead	749.1	Unknown	NA	NA	NA	NA	NA	NA
GSE68465	GSM1672415	62	Male	Adenocarcinoma	Unknown	IA	Dead	1261.2	Yes	1230	NA	NA	NA	NA	NA
GSE68465	GSM1672416	70	Male	Adenocarcinoma	Unknown	IA	Dead	366	Unknown	NA	NA	NA	NA	NA	NA
GSE68465	GSM1672417	74	Male	Adenocarcinoma	Unknown	IIIA	Dead	81	Yes	NA	NA	NA	NA	NA	NA
GSE68465	GSM1672418	46	Male	Adenocarcinoma	Unknown	IB	Dead	2880	Yes	NA	NA	NA	NA	NA	NA
GSE68465	GSM1672419	67	Male	Adenocarcinoma	Unknown	IIIA	Dead	1983	Unknown	NA	NA	NA	NA	NA	NA
GSE68465	GSM1672420	60	Male	Adenocarcinoma	Unknown	IB	Dead	2058	Yes	NA	NA	NA	NA	NA	NA
GSE68465	GSM1672421	75	Male	Adenocarcinoma	Unknown	IB	Dead	1440	Yes	NA	NA	NA	NA	NA	NA
GSE68465	GSM1672422	64	Male	Adenocarcinoma	Ever	IIIA	Dead	480	Yes	240	NA	NA	NA	NA	NA
GSE68465	GSM1672423	62	Male	Adenocarcinoma	Ever	IB	Alive	2160	Yes	90	NA	NA	NA	NA	NA
GSE68465	GSM1672424	70	Female	Adenocarcinoma	Ever	IA	Alive	1410	No	NA	NA	NA	NA	NA	NA
GSE68465	GSM1672425	67	Male	Adenocarcinoma	Ever	IIIB	Dead	1560	Yes	1500	NA	NA	NA	NA	NA
GSE68465	GSM1672426	56	Female	Adenocarcinoma	Ever	NA	Dead	1170	Yes	420	NA	NA	NA	NA	NA
GSE68465	GSM1672427	57	Male	Adenocarcinoma	Ever	IIB	Alive	1980	No	NA	NA	NA	NA	NA	NA
GSE68465	GSM1672428	81	Female	Adenocarcinoma	Never	IB	Alive	1320	No	NA	NA	NA	NA	NA	NA
GSE68465	GSM1672429	65	Female	Adenocarcinoma	Ever	IA	Alive	2100	No	NA	NA	NA	NA	NA	NA
GSE68465	GSM1672430	73	Female	Adenocarcinoma	Never	IIB	Alive	2250	No	NA	NA	NA	NA	NA	NA
GSE68465	GSM1672431	65	Male	Adenocarcinoma	Ever	IA	Alive	2760	Yes	1110	NA	NA	NA	NA	NA
GSE68465	GSM1672432	62	Male	Adenocarcinoma	Ever	IA	Alive	1950	No	NA	NA	NA	NA	NA	NA
GSE68465	GSM1672433	71	Male	Adenocarcinoma	Ever	IIB	Alive	1290	Yes	390	NA	NA	NA	NA	NA
GSE68465	GSM1672434	82	Female	Adenocarcinoma	Ever	IA	Alive	2070	No	NA	NA	NA	NA	NA	NA
GSE68465	GSM1672435	68	Male	Adenocarcinoma	Ever	IB	Dead	1200	Yes	690	NA	NA	NA	NA	NA
GSE68465	GSM1672436	48	Female	Adenocarcinoma	Never	IIB	Dead	630	No	NA	NA	NA	NA	NA	NA
GSE68465	GSM1672437	82	Female	Adenocarcinoma	Ever	IB	Dead	870	Yes	180	NA	NA	NA	NA	NA
GSE68465	GSM1672438	64	Male	Adenocarcinoma	Ever	IIB	Dead	780	Yes	300	NA	NA	NA	NA	NA
GSE68465	GSM1672439	68	Male	Adenocarcinoma	Ever	IB	Alive	2310	Yes	1110	NA	NA	NA	NA	NA
GSE68465	GSM1672440	58	Male	Adenocarcinoma	Ever	IIB	Dead	60	Yes	30	NA	NA	NA	NA	NA
GSE68465	GSM1672441	73	Male	Adenocarcinoma	Ever	IA	Alive	1980	Yes	1110	NA	NA	NA	NA	NA
GSE68465	GSM1672442	52	Female	Adenocarcinoma	Ever	IIB	Dead	420	Yes	240	NA	NA	NA	NA	NA
GSE68465	GSM1672443	62	Male	Adenocarcinoma	Ever	IB	Alive	990	No	NA	NA	NA	NA	NA	NA
GSE68465	GSM1672444	51	Male	Adenocarcinoma	Ever	IB	Alive	2550	No	NA	NA	NA	NA	NA	NA
GSE68465	GSM1672445	62	Male	Adenocarcinoma	Ever	IB	Alive	1980	Yes	1050	NA	NA	NA	NA	NA
GSE68465	GSM1672446	50	Female	Adenocarcinoma	Ever	IA	Alive	450	No	NA	NA	NA	NA	NA	NA
GSE68465	GSM1672447	65	Male	Adenocarcinoma	Ever	IB	Alive	2730	No	NA	NA	NA	NA	NA	NA
GSE68465	GSM1672448	74	Male	Adenocarcinoma	Ever	IB	Dead	2040	Yes	1170	NA	NA	NA	NA	NA
GSE68465	GSM1672449	55	Female	Adenocarcinoma	Ever	NA	Alive	990	No	NA	NA	NA	NA	NA	NA
GSE68465	GSM1672450	54	Male	Adenocarcinoma	Ever	IIIB	Dead	720	Yes	240	NA	NA	NA	NA	NA
GSE68465	GSM1672451	76	Male	Adenocarcinoma	Ever	IA	Alive	1860	No	NA	NA	NA	NA	NA	NA
GSE68465	GSM1672452	64	Female	Adenocarcinoma	Ever	IIB	Dead	3420	Yes	30	NA	NA	NA	NA	NA
GSE68465	GSM1672453	58	Female	Adenocarcinoma	Ever	IIB	Dead	120	No	NA	NA	NA	NA	NA	NA
GSE68465	GSM1672454	70	Male	Adenocarcinoma	Ever	NA	Dead	600	Yes	390	NA	NA	NA	NA	NA
GSE68465	GSM1672455	57	Female	Adenocarcinoma	Ever	IIB	Dead	1560	Yes	690	NA	NA	NA	NA	NA
GSE68465	GSM1672456	67	Female	Adenocarcinoma	Ever	NA	Alive	2790	No	NA	NA	NA	NA	NA	NA
GSE68465	GSM1672457	74	Female	Adenocarcinoma	Ever	IB	Dead	420	No	NA	NA	NA	NA	NA	NA
GSE68465	GSM1672458	59	Female	Adenocarcinoma	Never	NA	Alive	3000	Yes	570	NA	NA	NA	NA	NA
GSE68465	GSM1672459	66	Female	Adenocarcinoma	Ever	IB	Alive	990	No	NA	NA	NA	NA	NA	NA
GSE68465	GSM1672460	67	Male	Adenocarcinoma	Never	IIB	Dead	960	Yes	630	NA	NA	NA	NA	NA
GSE68465	GSM1672461	57	Female	Adenocarcinoma	Ever	IA	Alive	1800	No	NA	NA	NA	NA	NA	NA
GSE68465	GSM1672462	64	Male	Adenocarcinoma	Ever	IB	Alive	1500	No	NA	NA	NA	NA	NA	NA
GSE68465	GSM1672463	59	Female	Adenocarcinoma	Ever	IB	Dead	450	Yes	210	NA	NA	NA	NA	NA
GSE68465	GSM1672464	76	Female	Adenocarcinoma	Never	IB	Alive	1110	No	NA	NA	NA	NA	NA	NA
GSE68465	GSM1672465	82	Female	Adenocarcinoma	Ever	IB	Alive	1620	No	NA	NA	NA	NA	NA	NA
GSE68465	GSM1672466	58	Male	Adenocarcinoma	Ever	IA	Alive	930	No	NA	NA	NA	NA	NA	NA
GSE68465	GSM1672467	65	Male	Adenocarcinoma	Ever	IB	Alive	1140	No	NA	NA	NA	NA	NA	NA
GSE68465	GSM1672468	49	Female	Adenocarcinoma	Never	NA	Alive	3450	No	NA	NA	NA	NA	NA	NA
GSE68465	GSM1672469	71	Female	Adenocarcinoma	Ever	IIB	Alive	1080	Yes	300	NA	NA	NA	NA	NA
GSE68465	GSM1672470	61	Female	Adenocarcinoma	Ever	IA	Dead	1440	No	NA	NA	NA	NA	NA	NA
GSE68465	GSM1672471	75	Male	Adenocarcinoma	Ever	IIB	Dead	570	Yes	270	NA	NA	NA	NA	NA
GSE68465	GSM1672472	46	Female	Adenocarcinoma	Ever	IA	Alive	2730	No	NA	NA	NA	NA	NA	NA
GSE68465	GSM1672473	74	Female	Adenocarcinoma	Ever	IB	Dead	6120	No	NA	NA	NA	NA	NA	NA
GSE68465	GSM1672474	51	Female	Adenocarcinoma	Never	NA	Alive	1500	No	NA	NA	NA	NA	NA	NA
GSE68465	GSM1672475	54	Male	Adenocarcinoma	Ever	IA	Alive	2400	No	NA	NA	NA	NA	NA	NA
GSE68465	GSM1672476	50	Female	Adenocarcinoma	Ever	IIB	Dead	1260	Yes	810	NA	NA	NA	NA	NA
GSE68465	GSM1672477	69	Female	Adenocarcinoma	Ever	IB	Alive	1800	No	NA	NA	NA	NA	NA	NA
GSE68465	GSM1672478	63	Female	Adenocarcinoma	Ever	NA	Alive	780	No	NA	NA	NA	NA	NA	NA
GSE68465	GSM1672479	76	Female	Adenocarcinoma	Ever	IB	Dead	1860	Yes	1650	NA	NA	NA	NA	NA
GSE68465	GSM1672480	72	Female	Adenocarcinoma	Ever	NA	Alive	660	No	NA	NA	NA	NA	NA	NA
GSE68465	GSM1672481	70	Female	Adenocarcinoma	Ever	IA	Alive	1890	No	NA	NA	NA	NA	NA	NA
GSE68465	GSM1672482	76	Male	Adenocarcinoma	Ever	IA	Alive	2040	No	NA	NA	NA	NA	NA	NA
GSE68465	GSM1672483	81	Female	Adenocarcinoma	Ever	IA	Alive	210	No	NA	NA	NA	NA	NA	NA
GSE68465	GSM1672484	61	Female	Adenocarcinoma	Never	IB	Dead	1560	Yes	570	NA	NA	NA	NA	NA
GSE68465	GSM1672485	53	Female	Adenocarcinoma	Never	IA	Alive	1080	No	NA	NA	NA	NA	NA	NA
GSE68465	GSM1672486	72	Female	Adenocarcinoma	Ever	NA	Dead	450	Yes	150	NA	NA	NA	NA	NA
GSE68465	GSM1672487	53	Female	Adenocarcinoma	Ever	NA	Dead	600	Yes	390	NA	NA	NA	NA	NA
GSE68465	GSM1672488	61	Male	Adenocarcinoma	Ever	IB	Alive	1230	Yes	780	NA	NA	NA	NA	NA
GSE68465	GSM1672489	66	Male	Adenocarcinoma	Unknown	IIB	Dead	750	Yes	300	NA	NA	NA	NA	NA
GSE68465	GSM1672490	74	Female	Adenocarcinoma	Ever	NA	Alive	1260	No	NA	NA	NA	NA	NA	NA
GSE68465	GSM1672491	48	Female	Adenocarcinoma	Ever	NA	Dead	1530	Yes	870	NA	NA	NA	NA	NA
GSE68465	GSM1672492	65	Female	Adenocarcinoma	Ever	IB	Alive	1500	No	NA	NA	NA	NA	NA	NA
GSE68465	GSM1672493	70	Female	Adenocarcinoma	Ever	IB	Dead	1710	Yes	150	NA	NA	NA	NA	NA
GSE68465	GSM1672494	79	Female	Adenocarcinoma	Ever	IB	Dead	390	Yes	210	NA	NA	NA	NA	NA
GSE68465	GSM1672495	67	Male	Adenocarcinoma	Ever	IB	Dead	2340	Yes	330	NA	NA	NA	NA	NA
GSE68465	GSM1672496	77	Male	Adenocarcinoma	Ever	IB	Alive	1440	No	NA	NA	NA	NA	NA	NA
GSE68465	GSM1672497	63	Female	Adenocarcinoma	Ever	NA	Dead	990	No	NA	NA	NA	NA	NA	NA
GSE68465	GSM1672498	76	Female	Adenocarcinoma	Ever	IB	Alive	1110	No	NA	NA	NA	NA	NA	NA
GSE68465	GSM1672499	72	Male	Adenocarcinoma	Ever	NA	Dead	510	Yes	450	NA	NA	NA	NA	NA
GSE68465	GSM1672500	51	Female	Adenocarcinoma	Ever	IA	Dead	720	No	NA	NA	NA	NA	NA	NA
GSE68465	GSM1672501	63	Female	Adenocarcinoma	Never	IA	Alive	1320	No	NA	NA	NA	NA	NA	NA
GSE68465	GSM1672502	80	Female	Adenocarcinoma	Ever	IA	Alive	900	No	NA	NA	NA	NA	NA	NA
GSE68465	GSM1672503	74	Female	Adenocarcinoma	Never	NA	Alive	1500	Yes	780	NA	NA	NA	NA	NA
GSE68465	GSM1672504	58	Female	Adenocarcinoma	Ever	IA	Alive	2640	No	NA	NA	NA	NA	NA	NA
GSE68465	GSM1672505	62	Female	Adenocarcinoma	Ever	IB	Alive	1260	Yes	480	NA	NA	NA	NA	NA
GSE68465	GSM1672506	67	Female	Adenocarcinoma	Unknown	IA	Alive	1380	No	NA	NA	NA	NA	NA	NA
GSE68465	GSM1672507	71	Female	Adenocarcinoma	Ever	IA	Alive	1680	No	NA	NA	NA	NA	NA	NA
GSE68465	GSM1672508	61	Female	Adenocarcinoma	Ever	IA	Alive	1200	No	NA	NA	NA	NA	NA	NA
GSE68465	GSM1672509	38	Female	Adenocarcinoma	Never	IIB	Alive	1140	No	NA	NA	NA	NA	NA	NA
GSE68465	GSM1672510	72	Female	Adenocarcinoma	Ever	NA	Alive	1290	No	NA	NA	NA	NA	NA	NA
GSE68465	GSM1672511	43	Female	Adenocarcinoma	Ever	IA	Alive	1650	No	NA	NA	NA	NA	NA	NA
GSE68465	GSM1672512	65	Female	Adenocarcinoma	Never	IIB	Dead	510	Yes	210	NA	NA	NA	NA	NA
GSE68465	GSM1672513	54	Female	Adenocarcinoma	Never	IB	Alive	1080	No	NA	NA	NA	NA	NA	NA
GSE68465	GSM1672514	79	Female	Adenocarcinoma	Never	IIB	Dead	300	Yes	180	NA	NA	NA	NA	NA
GSE68465	GSM1672515	61	Male	Adenocarcinoma	Never	IB	Dead	690	Yes	630	NA	NA	NA	NA	NA
GSE68465	GSM1672516	74	Male	Adenocarcinoma	Ever	IB	Alive	1860	No	NA	NA	NA	NA	NA	NA
GSE68465	GSM1672517	80	Female	Adenocarcinoma	Ever	IIB	Alive	2550	Yes	1080	NA	NA	NA	NA	NA
GSE68465	GSM1672518	68	Female	Adenocarcinoma	Ever	IB	Dead	1410	Yes	330	NA	NA	NA	NA	NA
GSE68465	GSM1672519	64	Female	Adenocarcinoma	Ever	IA	Dead	1440	Yes	330	NA	NA	NA	NA	NA
GSE68465	GSM1672520	58	Female	Adenocarcinoma	Ever	NA	Alive	1710	Yes	930	NA	NA	NA	NA	NA
GSE68465	GSM1672521	57	Male	Adenocarcinoma	Ever	IB	Alive	1290	No	NA	NA	NA	NA	NA	NA
GSE68465	GSM1672522	57	Female	Adenocarcinoma	Ever	IB	Alive	1230	No	NA	NA	NA	NA	NA	NA
GSE68465	GSM1672523	67	Male	Adenocarcinoma	Never	IB	Alive	1290	No	NA	NA	NA	NA	NA	NA
GSE68465	GSM1672524	75	Female	Adenocarcinoma	Ever	NA	Alive	960	No	NA	NA	NA	NA	NA	NA
GSE68465	GSM1672525	74	Male	Adenocarcinoma	Never	IA	Alive	1920	No	NA	NA	NA	NA	NA	NA
GSE68465	GSM1672526	59	Male	Adenocarcinoma	Ever	IB	Alive	3210	No	NA	NA	NA	NA	NA	NA
GSE68465	GSM1672527	75	Male	Adenocarcinoma	Ever	IB	Dead	750	Yes	420	NA	NA	NA	NA	NA
GSE68465	GSM1672528	60	Female	Adenocarcinoma	Ever	IB	Alive	2880	No	NA	NA	NA	NA	NA	NA
GSE68465	GSM1672529	41	Female	Adenocarcinoma	Ever	IB	Alive	2940	Yes	60	NA	NA	NA	NA	NA
GSE68465	GSM1672530	59	Male	Adenocarcinoma	Ever	IA	Dead	1110	Yes	510	NA	NA	NA	NA	NA
GSE68465	GSM1672531	60	Female	Adenocarcinoma	Ever	IB	Alive	2700	No	NA	NA	NA	NA	NA	NA
GSE68465	GSM1672532	43	Male	Adenocarcinoma	Ever	IIB	Alive	1200	Yes	330	NA	NA	NA	NA	NA
GSE68465	GSM1672533	54	Male	Adenocarcinoma	Ever	IB	Dead	2130	Yes	1740	NA	NA	NA	NA	NA
GSE68465	GSM1672534	52	Female	Adenocarcinoma	Ever	NA	Dead	270	Yes	90	NA	NA	NA	NA	NA
GSE68465	GSM1672535	47	Male	Adenocarcinoma	Ever	IB	Alive	3300	No	NA	NA	NA	NA	NA	NA
GSE68465	GSM1672536	55	Female	Adenocarcinoma	Ever	IB	Alive	3300	No	NA	NA	NA	NA	NA	NA
GSE68465	GSM1672537	66	Female	Adenocarcinoma	Never	IB	Dead	180	Yes	90	NA	NA	NA	NA	NA
GSE68465	GSM1672538	70	Female	Adenocarcinoma	Ever	IIB	Dead	2850	Yes	2310	NA	NA	NA	NA	NA
GSE68465	GSM1672539	68	Male	Adenocarcinoma	Ever	IB	Dead	1140	Yes	1050	NA	NA	NA	NA	NA
GSE68465	GSM1672540	61	Female	Adenocarcinoma	Ever	IB	Dead	270	Yes	150	NA	NA	NA	NA	NA
GSE68465	GSM1672541	60	Female	Adenocarcinoma	Ever	IB	Alive	2610	No	NA	NA	NA	NA	NA	NA
GSE68465	GSM1672542	35	Male	Adenocarcinoma	Ever	IB	Alive	2640	No	NA	NA	NA	NA	NA	NA
GSE68465	GSM1672543	53	Female	Adenocarcinoma	Ever	NA	Alive	2220	No	NA	NA	NA	NA	NA	NA
GSE68465	GSM1672544	54	Male	Adenocarcinoma	Ever	NA	Dead	240	Yes	180	NA	NA	NA	NA	NA
GSE68465	GSM1672545	73	Female	Adenocarcinoma	Ever	IB	Alive	1770	Yes	1320	NA	NA	NA	NA	NA
GSE68465	GSM1672546	38	Female	Adenocarcinoma	Ever	IB	Alive	1650	No	NA	NA	NA	NA	NA	NA
GSE68465	GSM1672547	58	Male	Adenocarcinoma	Ever	IB	Alive	1080	No	NA	NA	NA	NA	NA	NA
GSE68465	GSM1672548	65	Male	Adenocarcinoma	Ever	IB	Dead	450	Yes	210	NA	NA	NA	NA	NA
GSE68465	GSM1672549	66	Female	Adenocarcinoma	Never	IB	Alive	2550	No	NA	NA	NA	NA	NA	NA
GSE68465	GSM1672550	66	Male	Adenocarcinoma	Ever	NA	Dead	270	Yes	180	NA	NA	NA	NA	NA
GSE68465	GSM1672551	76	Male	Adenocarcinoma	Ever	NA	Dead	330	Yes	120	NA	NA	NA	NA	NA
GSE68465	GSM1672552	53	Male	Adenocarcinoma	Ever	IB	Dead	2370	Yes	390	NA	NA	NA	NA	NA
GSE68465	GSM1672553	60	Male	Adenocarcinoma	Ever	IB	Alive	3150	No	NA	NA	NA	NA	NA	NA
GSE68465	GSM1672554	40	Female	Adenocarcinoma	Ever	IB	Alive	2910	No	NA	NA	NA	NA	NA	NA
GSE68465	GSM1672555	67	Male	Adenocarcinoma	Ever	NA	Dead	120	Yes	120	NA	NA	NA	NA	NA
GSE68465	GSM1672556	62	Male	Adenocarcinoma	Ever	IB	Dead	1080	Yes	480	NA	NA	NA	NA	NA
GSE68465	GSM1672557	61	Male	Adenocarcinoma	Never	IIB	Dead	1320	Yes	750	NA	NA	NA	NA	NA
GSE68465	GSM1672558	63	Male	Adenocarcinoma	Ever	NA	Dead	2220	No	NA	NA	NA	NA	NA	NA
GSE68465	GSM1672559	62	Male	Adenocarcinoma	Ever	NA	Dead	390	Yes	120	NA	NA	NA	NA	NA
GSE68465	GSM1672560	51	Female	Adenocarcinoma	Ever	IB	Alive	2700	No	NA	NA	NA	NA	NA	NA
GSE68465	GSM1672561	53	Female	Adenocarcinoma	Ever	IB	Alive	2550	No	NA	NA	NA	NA	NA	NA
GSE68465	GSM1672562	56	Female	Adenocarcinoma	Ever	NA	Dead	2130	Yes	2070	NA	NA	NA	NA	NA
GSE68465	GSM1672563	61	Male	Adenocarcinoma	Ever	IIB	Dead	1920	Yes	870	NA	NA	NA	NA	NA
GSE68465	GSM1672564	52	Female	Adenocarcinoma	Ever	IB	Dead	1950	No	NA	NA	NA	NA	NA	NA
GSE68465	GSM1672565	60	Male	Adenocarcinoma	Ever	IB	Alive	2040	No	NA	NA	NA	NA	NA	NA
GSE68465	GSM1672566	57	Male	Adenocarcinoma	Ever	NA	Alive	1920	No	NA	NA	NA	NA	NA	NA
GSE68465	GSM1672567	46	Female	Adenocarcinoma	Unknown	IB	Alive	1890	No	NA	NA	NA	NA	NA	NA
GSE68465	GSM1672568	71	Male	Adenocarcinoma	Ever	NA	Dead	390	Yes	330	NA	NA	NA	NA	NA
GSE68465	GSM1672569	53	Male	Adenocarcinoma	Ever	NA	Alive	2850	No	NA	NA	NA	NA	NA	NA
GSE68465	GSM1672570	68	Male	Adenocarcinoma	Ever	IIB	Alive	2220	No	NA	NA	NA	NA	NA	NA
GSE68465	GSM1672571	72	Female	Adenocarcinoma	Ever	NA	Dead	1710	Yes	1680	NA	NA	NA	NA	NA
GSE68465	GSM1672572	68	Female	Adenocarcinoma	Ever	IA	Dead	1680	Yes	510	NA	NA	NA	NA	NA
GSE68465	GSM1672573	65	Male	Adenocarcinoma	Ever	NA	Alive	1440	No	NA	NA	NA	NA	NA	NA
GSE68465	GSM1672574	68	Female	Adenocarcinoma	Never	IB	Alive	1470	Yes	1320	NA	NA	NA	NA	NA
GSE68465	GSM1672575	68	Male	Adenocarcinoma	Ever	IA	Alive	840	Unknown	NA	NA	NA	NA	NA	NA
GSE68465	GSM1672576	57	Female	Adenocarcinoma	Ever	IB	Alive	1080	Unknown	NA	NA	NA	NA	NA	NA
GSE68465	GSM1672577	56	Female	Adenocarcinoma	Unknown	IA	Alive	1200	Yes	360	NA	NA	NA	NA	NA
GSE68465	GSM1672578	56	Male	Adenocarcinoma	Ever	IB	Alive	1110	Unknown	NA	NA	NA	NA	NA	NA
GSE68465	GSM1672579	51	Female	Adenocarcinoma	Unknown	IA	Alive	1200	Unknown	NA	NA	NA	NA	NA	NA
GSE68465	GSM1672580	68	Female	Adenocarcinoma	Ever	IA	Dead	690	Unknown	NA	NA	NA	NA	NA	NA
GSE68465	GSM1672581	61	Male	Adenocarcinoma	Ever	IB	Alive	2280	Unknown	NA	NA	NA	NA	NA	NA
GSE68465	GSM1672582	62	Female	Adenocarcinoma	Ever	IA	Dead	1020	Yes	840	NA	NA	NA	NA	NA
GSE68465	GSM1672583	73	Male	Adenocarcinoma	Never	IB	Alive	1980	Unknown	NA	NA	NA	NA	NA	NA
GSE68465	GSM1672584	63	Female	Adenocarcinoma	Ever	NA	Dead	870	Yes	510	NA	NA	NA	NA	NA
GSE68465	GSM1672585	72	Male	Adenocarcinoma	Never	IB	Dead	210	Yes	150	NA	NA	NA	NA	NA
GSE68465	GSM1672586	57	Female	Adenocarcinoma	Ever	IA	Alive	1590	Unknown	NA	NA	NA	NA	NA	NA
GSE68465	GSM1672587	55	Female	Adenocarcinoma	Unknown	IA	Alive	1890	Unknown	NA	NA	NA	NA	NA	NA
GSE68465	GSM1672588	64	Male	Adenocarcinoma	Ever	IB	Alive	690	Unknown	NA	NA	NA	NA	NA	NA
GSE68465	GSM1672589	40	Female	Adenocarcinoma	Ever	IB	Alive	1860	Unknown	NA	NA	NA	NA	NA	NA
GSE68465	GSM1672590	75	Female	Adenocarcinoma	Never	IIB	Dead	210	Yes	150	NA	NA	NA	NA	NA
GSE68465	GSM1672591	60	Male	Adenocarcinoma	Ever	IB	Alive	780	Unknown	NA	NA	NA	NA	NA	NA
GSE68465	GSM1672592	58	Female	Adenocarcinoma	Ever	IB	Alive	1200	Unknown	NA	NA	NA	NA	NA	NA
GSE68465	GSM1672593	64	Male	Adenocarcinoma	Ever	IB	Alive	900	Yes	300	NA	NA	NA	NA	NA
GSE68465	GSM1672594	62	Male	Adenocarcinoma	Ever	IB	Alive	1200	Unknown	NA	NA	NA	NA	NA	NA
GSE68465	GSM1672595	75	Male	Adenocarcinoma	Never	IA	Alive	2520	Yes	2250	NA	NA	NA	NA	NA
GSE68465	GSM1672596	76	Male	Adenocarcinoma	Ever	IB	Dead	540	Unknown	NA	NA	NA	NA	NA	NA
GSE68465	GSM1672597	59	Female	Adenocarcinoma	Ever	IIB	Dead	750	Yes	360	NA	NA	NA	NA	NA
GSE68465	GSM1672598	54	Male	Adenocarcinoma	Ever	IA	Alive	2400	Unknown	NA	NA	NA	NA	NA	NA
GSE68465	GSM1672599	74	Male	Adenocarcinoma	Ever	NA	Dead	360	Yes	210	NA	NA	NA	NA	NA
GSE68465	GSM1672600	70	Female	Adenocarcinoma	Never	IB	Alive	960	Unknown	NA	NA	NA	NA	NA	NA
GSE68465	GSM1672601	68	Female	Adenocarcinoma	Ever	IB	Alive	3150	Yes	2520	NA	NA	NA	NA	NA
GSE68465	GSM1672602	69	Male	Adenocarcinoma	Ever	IIB	Alive	2430	Unknown	NA	NA	NA	NA	NA	NA
GSE68465	GSM1672603	75	Male	Adenocarcinoma	Ever	IB	Alive	2250	Unknown	NA	NA	NA	NA	NA	NA
GSE68465	GSM1672604	64	Male	Adenocarcinoma	Ever	IB	Alive	2910	Unknown	NA	NA	NA	NA	NA	NA
GSE68465	GSM1672605	79	Male	Adenocarcinoma	Never	NA	Dead	540	Yes	510	NA	NA	NA	NA	NA
GSE68465	GSM1672606	69	Male	Adenocarcinoma	Ever	IB	Dead	960	Yes	360	NA	NA	NA	NA	NA
GSE68465	GSM1672607	77	Male	Adenocarcinoma	Ever	NA	Dead	300	Yes	150	NA	NA	NA	NA	NA
GSE68465	GSM1672608	66	Female	Adenocarcinoma	Ever	IB	Dead	1348.2	Yes	83.7	NA	NA	NA	NA	NA
GSE68465	GSM1672609	79	Male	Adenocarcinoma	Ever	IB	Dead	1042.8	Yes	406.2	NA	NA	NA	NA	NA
GSE68465	GSM1672610	72	Female	Adenocarcinoma	Ever	IB	Dead	595.2	Yes	520.5	NA	NA	NA	NA	NA
GSE68465	GSM1672611	67	Male	Adenocarcinoma	Ever	IIIB	Dead	258.3	Yes	13.8	NA	NA	NA	NA	NA
GSE68465	GSM1672612	79	Female	Adenocarcinoma	Ever	IIB	Dead	15.9	No	NA	NA	NA	NA	NA	NA
GSE68465	GSM1672613	74	Female	Adenocarcinoma	Ever	IIB	Dead	1126.5	Yes	814.2	NA	NA	NA	NA	NA
GSE68465	GSM1672614	50	Male	Adenocarcinoma	Ever	NA	Alive	3197.4	Yes	523.2	NA	NA	NA	NA	NA
GSE68465	GSM1672615	40	Male	Adenocarcinoma	Ever	IB	Alive	3699	No	NA	NA	NA	NA	NA	NA
GSE68465	GSM1672616	79	Male	Adenocarcinoma	Ever	IIB	Dead	1704	Unknown	NA	NA	NA	NA	NA	NA
GSE68465	GSM1672617	75	Female	Adenocarcinoma	Ever	IIB	Dead	903.6	No	NA	NA	NA	NA	NA	NA
GSE68465	GSM1672618	64	Female	Adenocarcinoma	Never	NA	Dead	399.9	Yes	363	NA	NA	NA	NA	NA
GSE68465	GSM1672619	77	Female	Adenocarcinoma	Never	IA	Dead	3179.7	No	NA	NA	NA	NA	NA	NA
GSE68465	GSM1672620	66	Female	Adenocarcinoma	Ever	IIIA	Dead	1332.6	Yes	1055.7	NA	NA	NA	NA	NA
GSE68465	GSM1672621	49	Male	Adenocarcinoma	Ever	IB	Dead	625.8	Yes	571.8	NA	NA	NA	NA	NA
GSE68465	GSM1672622	62	Male	Adenocarcinoma	Ever	NA	Dead	828.9	Yes	801.3	NA	NA	NA	NA	NA
GSE68465	GSM1672623	66	Male	Adenocarcinoma	Ever	IB	Dead	2225.4	No	NA	NA	NA	NA	NA	NA
GSE68465	GSM1672624	87	Female	Adenocarcinoma	Never	IA	Dead	2880	Unknown	NA	NA	NA	NA	NA	NA
GSE68465	GSM1672625	62	Female	Adenocarcinoma	Ever	IIB	Dead	1239.9	Yes	291.6	NA	NA	NA	NA	NA
GSE68465	GSM1672626	82	Male	Adenocarcinoma	Ever	IIB	Dead	169.5	Unknown	NA	NA	NA	NA	NA	NA
GSE68465	GSM1672627	77	Male	Adenocarcinoma	Ever	IB	Dead	12.9	No	NA	NA	NA	NA	NA	NA
GSE68465	GSM1672628	61	Female	Adenocarcinoma	Ever	IB	Dead	496.8	No	NA	NA	NA	NA	NA	NA
GSE68465	GSM1672629	81	Male	Adenocarcinoma	Ever	IA	Dead	1836.3	No	NA	NA	NA	NA	NA	NA
GSE68465	GSM1672630	72	Female	Adenocarcinoma	Ever	NA	Alive	3134.1	No	NA	NA	NA	NA	NA	NA
GSE68465	GSM1672631	67	Female	Adenocarcinoma	Ever	IB	Dead	2118	Yes	2108.1	NA	NA	NA	NA	NA
GSE68465	GSM1672632	74	Female	Adenocarcinoma	Ever	IIB	Dead	105.6	No	NA	NA	NA	NA	NA	NA
GSE68465	GSM1672633	64	Female	Adenocarcinoma	Ever	IB	Dead	526.2	Yes	75.9	NA	NA	NA	NA	NA
GSE68465	GSM1672634	65	Female	Adenocarcinoma	Ever	IB	Dead	826.8	Yes	762.9	NA	NA	NA	NA	NA
GSE68465	GSM1672635	76	Male	Adenocarcinoma	Ever	IIB	Dead	491.7	Yes	253.2	NA	NA	NA	NA	NA
GSE68465	GSM1672636	66	Female	Adenocarcinoma	Never	IB	Alive	2331	No	NA	NA	NA	NA	NA	NA
GSE68465	GSM1672637	70	Male	Adenocarcinoma	Ever	IA	Alive	2824.8	Yes	755.1	NA	NA	NA	NA	NA
GSE68465	GSM1672638	66	Female	Adenocarcinoma	Ever	IB	Alive	2202	No	NA	NA	NA	NA	NA	NA
GSE68465	GSM1672639	70	Male	Adenocarcinoma	Ever	IB	Dead	1357.2	Yes	533.1	NA	NA	NA	NA	NA
GSE68465	GSM1672640	63	Male	Adenocarcinoma	Ever	IB	Dead	0.9	No	NA	NA	NA	NA	NA	NA
GSE68465	GSM1672641	68	Female	Adenocarcinoma	Never	IB	Dead	2271.9	Yes	1668.6	NA	NA	NA	NA	NA
GSE68465	GSM1672642	76	Male	Adenocarcinoma	Ever	IB	Dead	1171.8	Yes	641.7	NA	NA	NA	NA	NA
GSE68465	GSM1672643	49	Male	Adenocarcinoma	Ever	IIB	Dead	2328	Yes	1190.7	NA	NA	NA	NA	NA
GSE68465	GSM1672644	61	Male	Adenocarcinoma	Ever	IIB	Dead	68.1	Unknown	NA	NA	NA	NA	NA	NA
GSE68465	GSM1672645	71	Male	Adenocarcinoma	Ever	NA	Alive	2533.2	No	NA	NA	NA	NA	NA	NA
GSE68465	GSM1672646	60	Male	Adenocarcinoma	Ever	IIB	Dead	1265.4	Yes	331.2	NA	NA	NA	NA	NA
GSE68465	GSM1672647	73	Female	Adenocarcinoma	Ever	IA	Dead	2569.5	No	NA	NA	NA	NA	NA	NA
GSE68465	GSM1672648	47	Male	Adenocarcinoma	Ever	IIB	Alive	2775.6	Yes	2663.1	NA	NA	NA	NA	NA
GSE68465	GSM1672649	64	Male	Adenocarcinoma	Ever	IB	Dead	1180.8	Yes	408.9	NA	NA	NA	NA	NA
GSE68465	GSM1672650	66	Female	Adenocarcinoma	Ever	IA	Alive	2475	No	NA	NA	NA	NA	NA	NA
GSE68465	GSM1672651	48	Male	Adenocarcinoma	Ever	NA	Alive	951	Yes	666.3	NA	NA	NA	NA	NA
GSE68465	GSM1672652	79	Male	Adenocarcinoma	Ever	IIIA	Dead	1260.6	No	NA	NA	NA	NA	NA	NA
GSE68465	GSM1672653	68	Female	Adenocarcinoma	Ever	IIB	Dead	173.4	Yes	125.1	NA	NA	NA	NA	NA
GSE68465	GSM1672654	68	Female	Adenocarcinoma	Ever	IIIB	Dead	230.7	Yes	96.6	NA	NA	NA	NA	NA
GSE68465	GSM1672655	82	Female	Adenocarcinoma	Ever	IB	Dead	1437	Unknown	NA	NA	NA	NA	NA	NA
GSE68465	GSM1672656	70	Male	Adenocarcinoma	Ever	IB	Alive	1765.2	No	NA	NA	NA	NA	NA	NA
GSE68465	GSM1672657	75	Male	Adenocarcinoma	Ever	IB	Alive	2446.2	No	NA	NA	NA	NA	NA	NA
GSE68465	GSM1672658	63	Female	Adenocarcinoma	Ever	IB	Dead	735.3	Yes	665.4	NA	NA	NA	NA	NA
GSE68465	GSM1672659	81	Female	Adenocarcinoma	Ever	IB	Dead	210.9	No	NA	NA	NA	NA	NA	NA
GSE68465	GSM1672660	75	Female	Adenocarcinoma	Ever	IIB	Dead	288.9	Yes	237.6	NA	NA	NA	NA	NA
GSE68465	GSM1672661	60	Female	Adenocarcinoma	Never	IB	Dead	1206.3	No	NA	NA	NA	NA	NA	NA
GSE68465	GSM1672662	60	Female	Adenocarcinoma	Ever	IB	Alive	2000.7	No	NA	NA	NA	NA	NA	NA
GSE68465	GSM1672663	71	Female	Adenocarcinoma	Ever	IB	Dead	1229.1	Unknown	NA	NA	NA	NA	NA	NA
GSE68465	GSM1672664	73	Male	Adenocarcinoma	Ever	IB	Alive	2283.6	Yes	NA	NA	NA	NA	NA	NA
GSE68465	GSM1672665	77	Male	Adenocarcinoma	Ever	IB	Dead	2179.2	Yes	1114.8	NA	NA	NA	NA	NA
GSE68465	GSM1672666	50	Male	Adenocarcinoma	Ever	IIB	Dead	359.7	Yes	277.8	NA	NA	NA	NA	NA
GSE68465	GSM1672667	59	Female	Adenocarcinoma	Ever	NA	Dead	187.2	Yes	127.2	NA	NA	NA	NA	NA
GSE68465	GSM1672668	70	Male	Adenocarcinoma	Ever	IA	Dead	656.4	Yes	204.9	NA	NA	NA	NA	NA
GSE68465	GSM1672669	58	Male	Adenocarcinoma	Ever	NA	Alive	2365.5	Yes	140.1	NA	NA	NA	NA	NA
GSE68465	GSM1672670	60	Male	Adenocarcinoma	Ever	IB	Alive	2161.5	No	NA	NA	NA	NA	NA	NA
GSE68465	GSM1672671	72	Male	Adenocarcinoma	Ever	NA	Dead	847.5	Yes	517.5	NA	NA	NA	NA	NA
GSE68465	GSM1672672	62	Female	Adenocarcinoma	Never	IB	Alive	1601.7	Yes	1595.7	NA	NA	NA	NA	NA
GSE68465	GSM1672673	77	Female	Adenocarcinoma	Never	IA	Alive	1170.9	No	NA	NA	NA	NA	NA	NA
GSE68465	GSM1672674	82	Male	Adenocarcinoma	Ever	IB	Dead	1566	Yes	NA	NA	NA	NA	NA	NA
GSE68465	GSM1672675	73	Male	Adenocarcinoma	Ever	IB	Dead	473.1	Yes	394.2	NA	NA	NA	NA	NA
GSE68465	GSM1672676	57	Female	Adenocarcinoma	Ever	NA	Dead	829.8	Yes	339	NA	NA	NA	NA	NA
GSE68465	GSM1672677	73	Male	Adenocarcinoma	Ever	NA	Dead	890.1	Yes	693.9	NA	NA	NA	NA	NA
GSE68465	GSM1672678	70	Female	Adenocarcinoma	Ever	IIIA	Dead	360.6	Unknown	NA	NA	NA	NA	NA	NA
GSE68465	GSM1672679	53	Male	Adenocarcinoma	Ever	IB	Alive	4505.4	No	NA	NA	NA	NA	NA	NA
GSE68465	GSM1672680	75	Male	Adenocarcinoma	Ever	IIIB	Dead	464.1	Yes	337.2	NA	NA	NA	NA	NA
GSE68465	GSM1672681	71	Female	Adenocarcinoma	Ever	NA	Dead	742.2	Yes	617.1	NA	NA	NA	NA	NA
GSE68465	GSM1672682	36	Male	Adenocarcinoma	Ever	NA	Dead	494.7	Yes	168.6	NA	NA	NA	NA	NA
GSE68465	GSM1672683	68	Female	Adenocarcinoma	Ever	IIB	Dead	268.2	Yes	75.9	NA	NA	NA	NA	NA
GSE68465	GSM1672684	68	Female	Adenocarcinoma	Ever	IIB	Dead	791.4	Yes	704.7	NA	NA	NA	NA	NA
GSE68465	GSM1672685	65	Male	Adenocarcinoma	Ever	NA	Dead	546	Yes	486.9	NA	NA	NA	NA	NA
GSE68465	GSM1672686	51	Female	Adenocarcinoma	Never	IIB	Dead	2386.2	Yes	2079.6	NA	NA	NA	NA	NA
GSE68465	GSM1672687	62	Male	Adenocarcinoma	Unknown	IA	Dead	921	Unknown	NA	NA	NA	NA	NA	NA
GSE68465	GSM1672688	72	Male	Adenocarcinoma	Unknown	IIB	Dead	2427	Yes	NA	NA	NA	NA	NA	NA
GSE68465	GSM1672689	69	Male	Adenocarcinoma	Unknown	IIB	Dead	351	Yes	NA	NA	NA	NA	NA	NA
GSE68465	GSM1672690	68	Male	Adenocarcinoma	Unknown	IIIA	Dead	996	Yes	NA	NA	NA	NA	NA	NA
GSE68465	GSM1672691	57	Male	Adenocarcinoma	Unknown	IIB	Dead	1275	Yes	NA	NA	NA	NA	NA	NA
GSE68465	GSM1672692	69	Male	Adenocarcinoma	Unknown	IB	Dead	3672	Unknown	NA	NA	NA	NA	NA	NA
GSE68465	GSM1672693	58	Male	Adenocarcinoma	Unknown	IA	Dead	906	Yes	NA	NA	NA	NA	NA	NA
GSE68465	GSM1672694	72	Male	Adenocarcinoma	Unknown	IIB	Dead	2355	Yes	NA	NA	NA	NA	NA	NA
GSE68465	GSM1672695	47	Male	Adenocarcinoma	Unknown	IB	Dead	2196	Yes	NA	NA	NA	NA	NA	NA
GSE68465	GSM1672696	64	Male	Adenocarcinoma	Unknown	NA	Dead	1956	Yes	NA	NA	NA	NA	NA	NA
GSE68465	GSM1672697	59	Male	Adenocarcinoma	Unknown	IIB	Alive	4374	Unknown	NA	NA	NA	NA	NA	NA
GSE68465	GSM1672698	69	Male	Adenocarcinoma	Unknown	IA	Dead	2211	Unknown	NA	NA	NA	NA	NA	NA
GSE68465	GSM1672699	77	Male	Adenocarcinoma	Unknown	IIB	Dead	99	Unknown	NA	NA	NA	NA	NA	NA
GSE68465	GSM1672700	77	Male	Adenocarcinoma	Unknown	IA	Dead	585	Yes	NA	NA	NA	NA	NA	NA
GSE68465	GSM1672701	70	Male	Adenocarcinoma	Unknown	NA	Dead	252	Yes	NA	NA	NA	NA	NA	NA
GSE68465	GSM1672702	57	Male	Adenocarcinoma	Unknown	IIIA	Dead	807	Unknown	NA	NA	NA	NA	NA	NA
GSE68465	GSM1672703	67	Male	Adenocarcinoma	Unknown	IB	Alive	3894	Unknown	NA	NA	NA	NA	NA	NA
GSE68465	GSM1672704	66	Male	Adenocarcinoma	Unknown	IIIA	Dead	588	Unknown	NA	NA	NA	NA	NA	NA
GSE68465	GSM1672705	78	Male	Adenocarcinoma	Unknown	IB	Dead	3162	Unknown	NA	NA	NA	NA	NA	NA
GSE68465	GSM1672706	46	Male	Adenocarcinoma	Unknown	IB	Dead	4725	Unknown	NA	NA	NA	NA	NA	NA
GSE68465	GSM1672707	62	Male	Adenocarcinoma	Unknown	IA	Dead	3615	Yes	NA	NA	NA	NA	NA	NA
GSE68465	GSM1672708	66	Male	Adenocarcinoma	Unknown	IB	Dead	1434	Yes	NA	NA	NA	NA	NA	NA
GSE68465	GSM1672709	65	Male	Adenocarcinoma	Unknown	NA	Dead	3900	Unknown	NA	NA	NA	NA	NA	NA
GSE68465	GSM1672710	46	Female	Adenocarcinoma	Unknown	IIB	Alive	1569	Unknown	NA	NA	NA	NA	NA	NA
GSE68465	GSM1672711	63	Female	Adenocarcinoma	Unknown	IIB	Alive	2082	Unknown	NA	NA	NA	NA	NA	NA
GSE68465	GSM1672712	60	Male	Adenocarcinoma	Unknown	IIB	Dead	778.5	Unknown	NA	NA	NA	NA	NA	NA
GSE68465	GSM1672713	77	Male	Adenocarcinoma	Unknown	IB	Alive	3654	Unknown	NA	NA	NA	NA	NA	NA
GSE68465	GSM1672714	44	Male	Adenocarcinoma	Unknown	IIB	Dead	978	Yes	NA	NA	NA	NA	NA	NA
GSE68465	GSM1672715	49	Male	Adenocarcinoma	Unknown	IIIB	Dead	1206	Unknown	NA	NA	NA	NA	NA	NA
GSE68465	GSM1672716	70	Male	Adenocarcinoma	Unknown	NA	Dead	435	Unknown	NA	NA	NA	NA	NA	NA
GSE68465	GSM1672717	68	Male	Adenocarcinoma	Unknown	IA	Dead	276	Unknown	NA	NA	NA	NA	NA	NA
GSE68465	GSM1672718	66	Male	Adenocarcinoma	Unknown	IB	Dead	570	Unknown	NA	NA	NA	NA	NA	NA
GSE68465	GSM1672719	74	Male	Adenocarcinoma	Unknown	IIB	Alive	3636	Unknown	NA	NA	NA	NA	NA	NA
GSE68465	GSM1672720	62	Male	Adenocarcinoma	Unknown	IIB	Dead	270	Yes	NA	NA	NA	NA	NA	NA
GSE72094	GSM1672721	81	Male	Adenocarcinoma	Unknown	IB	Alive	2928	Unknown	NA	NA	NA	NA	NA	NA
GSE72094	GSM1672722	65	Male	Adenocarcinoma	Unknown	IIB	Alive	5277	Unknown	NA	NA	NA	NA	NA	NA
GSE72094	GSM1672723	61	Male	Adenocarcinoma	Unknown	NA	Dead	1359	Yes	NA	NA	NA	NA	NA	NA
GSE72094	GSM1854798	70	Female	Adenocarcinoma	Ever	IV	Alive	1249	NA	NA	Wt	Wt	NA	Wt	Wt
GSE72094	GSM1854799	59	Female	Adenocarcinoma	Ever	IIB	Alive	1057	NA	NA	Wt	Wt	NA	Wt	Wt
GSE72094	GSM1854800	57	Male	Adenocarcinoma	Unknown	IB	Alive	1025	NA	NA	Wt	Wt	NA	Wt	Mut
GSE72094	GSM1854801	72	Female	Adenocarcinoma	Never	IB	Alive	895	NA	NA	Wt	Wt	NA	Wt	Wt
GSE72094	GSM1854802	73	Female	Adenocarcinoma	Ever	IA	Dead	922	NA	NA	Wt	Wt	NA	Wt	Mut
GSE72094	GSM1854803	49	Female	Adenocarcinoma	Never	IA	Alive	959	NA	NA	Mut	Wt	NA	Wt	Wt
GSE72094	GSM1854804	70	Male	Adenocarcinoma	Ever	I	Alive	969	NA	NA	Mut	Wt	NA	Wt	Wt
GSE72094	GSM1854805	71	Male	Adenocarcinoma	Ever	IA	Alive	833	NA	NA	Wt	Wt	NA	Wt	Mut
GSE72094	GSM1854806	66	Male	Adenocarcinoma	Ever	IB	Alive	891	NA	NA	Wt	Wt	NA	Wt	Wt
GSE72094	GSM1854807	68	Male	Adenocarcinoma	Ever	IIB	Dead	524	NA	NA	Wt	Wt	NA	Wt	Wt
GSE72094	GSM1854808	86	Male	Adenocarcinoma	Ever	IA	Alive	1035	NA	NA	Wt	Wt	NA	Wt	Wt
GSE72094	GSM1854809	65	Female	Adenocarcinoma	Unknown	IA	Alive	43	NA	NA	Wt	Wt	NA	Wt	Wt
GSE72094	GSM1854810	78	Male	Adenocarcinoma	Ever	IA	Alive	925	NA	NA	Wt	Wt	NA	Wt	Wt
GSE72094	GSM1854811	85	Female	Adenocarcinoma	Never	IIB	Alive	1053	NA	NA	Wt	Mut	NA	Wt	Wt
GSE72094	GSM1854812	71	Female	Adenocarcinoma	Ever	IA	Alive	24	NA	NA	Mut	Wt	NA	Wt	Wt
GSE72094	GSM1854813	66	Male	Adenocarcinoma	Ever	IA	Alive	825	NA	NA	Wt	Wt	NA	Wt	Wt
GSE72094	GSM1854814	44	Male	Adenocarcinoma	Ever	IIB	Alive	854	NA	NA	Wt	Wt	NA	Wt	Mut
GSE72094	GSM1854815	73	Female	Adenocarcinoma	Ever	IIIB	Alive	820	NA	NA	Mut	Wt	NA	Wt	Mut
GSE72094	GSM1854816	50	Male	Adenocarcinoma	Unknown	IIIA	Alive	412	NA	NA	Wt	Wt	NA	Wt	Mut
GSE72094	GSM1854817	80	Male	Adenocarcinoma	Unknown	IA	Alive	297	NA	NA	Mut	Wt	NA	Mut	Wt
GSE72094	GSM1854818	63	Female	Adenocarcinoma	Ever	IA	Alive	582	NA	NA	Wt	Wt	NA	Wt	Wt
GSE72094	GSM1854819	67	Male	Adenocarcinoma	Ever	IIIA	Alive	28	NA	NA	Wt	Wt	NA	Wt	Wt
GSE72094	GSM1854820	72	Female	Adenocarcinoma	Ever	IA	Alive	22	NA	NA	Wt	Wt	NA	Wt	Wt
GSE72094	GSM1854821	83	Male	Adenocarcinoma	Ever	IIB	Alive	1260	NA	NA	Wt	Mut	NA	Wt	Mut
GSE72094	GSM1854822	65	Male	Adenocarcinoma	Ever	IB	Alive	1402	NA	NA	Wt	Wt	NA	Mut	Wt
GSE72094	GSM1854823	57	Female	Adenocarcinoma	Ever	IIB	Alive	799	NA	NA	Wt	Wt	NA	Wt	Mut
GSE72094	GSM1854825	54	Female	Adenocarcinoma	Unknown	IA	Alive	1329	NA	NA	Wt	Wt	NA	Wt	Mut
GSE72094	GSM1854826	69	Male	Adenocarcinoma	Ever	IB	Alive	1488	NA	NA	Wt	Wt	NA	Wt	Wt
GSE72094	GSM1854827	66	Female	Adenocarcinoma	Ever	IB	Alive	579	NA	NA	Mut	Wt	NA	Wt	Mut
GSE72094	GSM1854828	73	Female	Adenocarcinoma	Ever	IIIB	Alive	1186	NA	NA	Wt	Wt	NA	Wt	Mut
GSE72094	GSM1854829	69	Male	Adenocarcinoma	Ever	IIIA	Alive	1151	NA	NA	Wt	Wt	NA	Wt	Mut
GSE72094	GSM1854830	69	Female	Adenocarcinoma	Ever	IIIB	Alive	1323	NA	NA	Wt	Wt	NA	Wt	Wt
GSE72094	GSM1854831	77	Male	Adenocarcinoma	Ever	IIIA	Dead	314	NA	NA	Mut	Wt	NA	Mut	Wt
GSE72094	GSM1854832	63	Female	Adenocarcinoma	Ever	IA	Alive	1110	NA	NA	Wt	Wt	NA	Wt	Wt
GSE72094	GSM1854833	79	Male	Adenocarcinoma	Ever	IIB	Alive	1494	NA	NA	Wt	Wt	NA	Wt	Wt
GSE72094	GSM1854834	66	Female	Adenocarcinoma	Ever	IB	Alive	1024	NA	NA	Wt	Mut	NA	Wt	Wt
GSE72094	GSM1854835	44	Female	Adenocarcinoma	Ever	IA	Alive	1134	NA	NA	Wt	Wt	NA	Wt	Wt
GSE72094	GSM1854836	74	Male	Adenocarcinoma	Ever	IA	Dead	508	NA	NA	Mut	Wt	NA	Mut	Wt
GSE72094	GSM1854837	78	Female	Adenocarcinoma	Unknown	IIB	Dead	46	NA	NA	Mut	Wt	NA	Wt	Wt
GSE72094	GSM1854838	50	Female	Adenocarcinoma	Ever	IB	Dead	1231	NA	NA	Wt	Wt	NA	Wt	Wt
GSE72094	GSM1854839	70	Female	Adenocarcinoma	Ever	IV	Alive	917	NA	NA	Wt	Mut	NA	Wt	Wt
GSE72094	GSM1854840	72	Male	Adenocarcinoma	Ever	IA	Dead	488	NA	NA	Wt	Wt	NA	Wt	Wt
GSE72094	GSM1854841	65	Female	Adenocarcinoma	Ever	IB	Alive	730	NA	NA	Mut	Wt	NA	Wt	Wt
GSE72094	GSM1854842	75	Female	Adenocarcinoma	Ever	IIIA	Dead	1079	NA	NA	Wt	Wt	NA	Wt	Wt
GSE72094	GSM1854843	66	Male	Adenocarcinoma	Ever	IB	Alive	1127	NA	NA	Wt	Mut	NA	Wt	Wt
GSE72094	GSM1854844	52	Female	Adenocarcinoma	Ever	IIIA	Dead	193	NA	NA	Mut	Wt	NA	Mut	Wt
GSE72094	GSM1854846	80	Female	Adenocarcinoma	Ever	IA	Alive	833	NA	NA	Mut	Wt	NA	Wt	Wt
GSE72094	GSM1854847	56	Male	Adenocarcinoma	Ever	IA	Alive	708	NA	NA	Wt	Wt	NA	Wt	Wt
GSE72094	GSM1854848	61	Female	Adenocarcinoma	Unknown	IA	Alive	1240	NA	NA	Wt	Wt	NA	Wt	Wt
GSE72094	GSM1854849	77	Male	Adenocarcinoma	Ever	IB	Alive	1465	NA	NA	Mut	Wt	NA	Wt	Wt
GSE72094	GSM1854850	86	Male	Adenocarcinoma	Ever	IA	Alive	1685	NA	NA	Mut	Wt	NA	Mut	Wt
GSE72094	GSM1854851	63	Female	Adenocarcinoma	Ever	I	Alive	1949	NA	NA	Wt	Mut	NA	Wt	Mut
GSE72094	GSM1854852	76	Female	Adenocarcinoma	Ever	IA	Alive	1569	NA	NA	Wt	Mut	NA	Wt	Wt
GSE72094	GSM1854853	67	Male	Adenocarcinoma	Ever	IA	Alive	275	NA	NA	Wt	Wt	NA	Wt	Wt
GSE72094	GSM1854854	64	Male	Adenocarcinoma	Ever	IA	Alive	1507	NA	NA	Wt	Mut	NA	Wt	Wt
GSE72094	GSM1854855	84	Male	Adenocarcinoma	Ever	IB	Dead	307	NA	NA	Wt	Wt	NA	Wt	Mut
GSE72094	GSM1854856	78	Female	Adenocarcinoma	Never	IIIA	Dead	905	NA	NA	Wt	Wt	NA	Wt	Wt
GSE72094	GSM1854857	75	Female	Adenocarcinoma	Ever	IB	Alive	1388	NA	NA	Mut	Wt	NA	Wt	Mut
GSE72094	GSM1854859	74	Female	Adenocarcinoma	Ever	IIIA	Dead	814	NA	NA	Mut	Wt	NA	Mut	Wt
GSE72094	GSM1854860	81	Male	Adenocarcinoma	Ever	IV	Dead	436	NA	NA	Mut	Wt	NA	Wt	Mut
GSE72094	GSM1854861	67	Male	Adenocarcinoma	Ever	IIIB	Dead	73	NA	NA	Wt	Wt	NA	Wt	Wt
GSE72094	GSM1854862	73	Female	Adenocarcinoma	Ever	IA	Alive	1596	NA	NA	Wt	Wt	NA	Mut	Mut
GSE72094	GSM1854863	71	Female	Adenocarcinoma	Ever	IB	Alive	1488	NA	NA	Wt	Wt	NA	Wt	Mut
GSE72094	GSM1854864	79	Female	Adenocarcinoma	Ever	IIIB	Dead	398	NA	NA	Wt	Mut	NA	Wt	Wt
GSE72094	GSM1854865	62	Male	Adenocarcinoma	Ever	IIB	Alive	1623	NA	NA	Mut	Wt	NA	Mut	Wt
GSE72094	GSM1854866	72	Female	Adenocarcinoma	Ever	IB	Alive	1238	NA	NA	Wt	Wt	NA	Mut	Wt
GSE72094	GSM1854867	64	Male	Adenocarcinoma	Ever	IB	Alive	1481	NA	NA	Mut	Wt	NA	Wt	Wt
GSE72094	GSM1854868	66	Male	Adenocarcinoma	Ever	IIB	Dead	430	NA	NA	Mut	Wt	NA	Wt	Mut
GSE72094	GSM1854869	65	Male	Adenocarcinoma	Ever	IA	Alive	771	NA	NA	Mut	Wt	NA	Mut	Wt
GSE72094	GSM1854870	47	Male	Adenocarcinoma	Ever	IA	Alive	1109	NA	NA	Wt	Wt	NA	Wt	Mut
GSE72094	GSM1854871	78	Female	Adenocarcinoma	Ever	IIB	Alive	1120	NA	NA	Wt	Mut	NA	Wt	Wt
GSE72094	GSM1854872	76	Female	Adenocarcinoma	Ever	IA	Alive	844	NA	NA	Wt	Wt	NA	Wt	Wt
GSE72094	GSM1854873	68	Male	Adenocarcinoma	Ever	IA	Alive	1086	NA	NA	Wt	Wt	NA	Wt	Wt
GSE72094	GSM1854874	72	Female	Adenocarcinoma	Ever	IIA	Dead	871	NA	NA	Mut	Wt	NA	Wt	Wt
GSE72094	GSM1854875	64	Male	Adenocarcinoma	Ever	IIB	Alive	1063	NA	NA	Mut	Wt	NA	Wt	Wt
GSE72094	GSM1854876	74	Female	Adenocarcinoma	Ever	IIB	Alive	907	NA	NA	Wt	Wt	NA	Wt	Wt
GSE72094	GSM1854877	83	Female	Adenocarcinoma	Ever	IA	Alive	776	NA	NA	Mut	Wt	NA	Mut	Wt
GSE72094	GSM1854879	81	Female	Adenocarcinoma	Ever	IV	Alive	974	NA	NA	Wt	Wt	NA	Wt	Wt
GSE72094	GSM1854880	80	Female	Adenocarcinoma	Ever	IA	Alive	852	NA	NA	Wt	Wt	NA	Wt	Wt
GSE72094	GSM1854881	76	Male	Adenocarcinoma	Ever	IIB	Dead	732	NA	NA	Wt	Wt	NA	Wt	Wt
GSE72094	GSM1854882	70	Female	Adenocarcinoma	Ever	IA	Alive	557	NA	NA	Mut	Wt	NA	Wt	Wt
GSE72094	GSM1854883	62	Female	Adenocarcinoma	Ever	IIIB	Dead	1074	NA	NA	Wt	Wt	NA	Wt	Wt
GSE72094	GSM1854884	64	Male	Adenocarcinoma	Ever	IIIA	Dead	328	NA	NA	Wt	Wt	NA	Wt	Wt
GSE72094	GSM1854885	82	Male	Adenocarcinoma	Ever	IB	Dead	528	NA	NA	Mut	Wt	NA	Wt	Wt
GSE72094	GSM1854886	59	Male	Adenocarcinoma	Never	IIIA	Dead	415	NA	NA	Wt	Wt	NA	Wt	Wt
GSE72094	GSM1854887	78	Female	Adenocarcinoma	Ever	IA	Alive	406	NA	NA	Wt	Wt	NA	Mut	Wt
GSE72094	GSM1854888	69	Male	Adenocarcinoma	Ever	IA	Alive	840	NA	NA	Mut	Wt	NA	Mut	Wt
GSE72094	GSM1854889	67	Male	Adenocarcinoma	Ever	IIIA	Dead	383	NA	NA	Wt	Wt	NA	Mut	Mut
GSE72094	GSM1854890	68	Male	Adenocarcinoma	Ever	IIB	Alive	1112	NA	NA	Mut	Wt	NA	Mut	Wt
GSE72094	GSM1854891	71	Male	Adenocarcinoma	Ever	IIIB	Dead	442	NA	NA	Mut	Wt	NA	Wt	Mut
GSE72094	GSM1854892	85	Male	Adenocarcinoma	Ever	IIB	Dead	244	NA	NA	Wt	Wt	NA	Wt	Wt
GSE72094	GSM1854893	47	Female	Adenocarcinoma	Unknown	IIB	Dead	3	NA	NA	Mut	Wt	NA	Wt	Mut
GSE72094	GSM1854895	74	Female	Adenocarcinoma	Unknown	IIIA	Dead	313	NA	NA	Mut	Wt	NA	Wt	Wt
GSE72094	GSM1854896	75	Male	Adenocarcinoma	Ever	IIIB	Dead	1045	NA	NA	Mut	Wt	NA	Wt	Mut
GSE72094	GSM1854897	68	Male	Adenocarcinoma	Ever	IA	Dead	347	NA	NA	Mut	Wt	NA	Wt	Mut
GSE72094	GSM1854898	64	Male	Adenocarcinoma	Ever	IA	Alive	16	NA	NA	Wt	Wt	NA	Wt	Wt
GSE72094	GSM1854899	73	Male	Adenocarcinoma	Ever	IV	Dead	131	NA	NA	Wt	Wt	NA	Wt	Wt
GSE72094	GSM1854900	69	Female	Adenocarcinoma	Never	NA	Alive	907	NA	NA	Wt	Wt	NA	Wt	Wt
GSE72094	GSM1854902	75	Male	Adenocarcinoma	Ever	IA	Alive	27	NA	NA	Mut	Wt	NA	Wt	Wt
GSE72094	GSM1854903	74	Female	Adenocarcinoma	Ever	IIIB	Dead	558	NA	NA	Wt	Wt	NA	Wt	Wt
GSE72094	GSM1854904	62	Female	Adenocarcinoma	Ever	IB	Alive	1061	NA	NA	Wt	Wt	NA	Wt	Wt
GSE72094	GSM1854906	61	Female	Adenocarcinoma	Ever	IA	Alive	1146	NA	NA	Wt	Wt	NA	Wt	Wt
GSE72094	GSM1854907	70	Male	Adenocarcinoma	Ever	IA	Alive	1070	NA	NA	Wt	Wt	NA	Mut	Wt
GSE72094	GSM1854908	73	Female	Adenocarcinoma	Ever	IA	Alive	1141	NA	NA	Wt	Mut	NA	Wt	Wt
GSE72094	GSM1854909	81	Female	Adenocarcinoma	Ever	I	Alive	889	NA	NA	Wt	Wt	NA	Wt	Wt
GSE72094	GSM1854910	77	Female	Adenocarcinoma	Ever	IA	Alive	1147	NA	NA	Wt	Wt	NA	Wt	Wt
GSE72094	GSM1854911	69	Male	Adenocarcinoma	Ever	IB	Dead	999	NA	NA	Wt	Wt	NA	Wt	Mut
GSE72094	GSM1854913	73	Female	Adenocarcinoma	Ever	IB	Alive	676	NA	NA	Wt	Wt	NA	Mut	Wt
GSE72094	GSM1854915	77	Female	Adenocarcinoma	Unknown	IA	Alive	140	NA	NA	Wt	Wt	NA	Wt	Wt
GSE72094	GSM1854916	78	Male	Adenocarcinoma	Ever	IA	Alive	1153	NA	NA	Mut	Wt	NA	Mut	Wt
GSE72094	GSM1854917	75	Female	Adenocarcinoma	Never	IA	Alive	1239	NA	NA	Wt	Mut	NA	Wt	Wt
GSE72094	GSM1854918	72	Female	Adenocarcinoma	Never	IIA	Alive	1156	NA	NA	Mut	Wt	NA	Wt	Wt
GSE72094	GSM1854919	72	Female	Adenocarcinoma	Never	IA	Alive	982	NA	NA	Wt	Mut	NA	Wt	Wt
GSE72094	GSM1854920	85	Female	Adenocarcinoma	Ever	IB	Alive	950	NA	NA	Wt	Wt	NA	Wt	Wt
GSE72094	GSM1854921	76	Male	Adenocarcinoma	Ever	IIA	Dead	50	NA	NA	Wt	Wt	NA	Wt	Mut
GSE72094	GSM1854922	58	Female	Adenocarcinoma	Ever	IA	Alive	1150	NA	NA	Wt	Wt	NA	Wt	Wt
GSE72094	GSM1854923	79	Female	Adenocarcinoma	Ever	IB	Alive	1326	NA	NA	Mut	Wt	NA	Wt	Wt
GSE72094	GSM1854924	67	Male	Adenocarcinoma	Ever	IA	Alive	124	NA	NA	Wt	Mut	NA	Wt	Wt
GSE72094	GSM1854925	63	Female	Adenocarcinoma	Unknown	IV	Alive	268	NA	NA	Wt	Wt	NA	Wt	Wt
GSE72094	GSM1854926	67	Female	Adenocarcinoma	Ever	IIIA	Alive	262	NA	NA	Mut	Wt	NA	Wt	Wt
GSE72094	GSM1854927	83	Male	Adenocarcinoma	Ever	IA	Dead	76	NA	NA	Wt	Wt	NA	Wt	Mut
GSE72094	GSM1854928	63	Male	Adenocarcinoma	Ever	IB	Alive	1239	NA	NA	Wt	Mut	NA	Wt	Wt
GSE72094	GSM1854929	62	Male	Adenocarcinoma	Ever	IB	Alive	683	NA	NA	Wt	Wt	NA	Wt	Wt
GSE72094	GSM1854930	76	Male	Adenocarcinoma	Ever	IB	Alive	926	NA	NA	Wt	Wt	NA	Mut	Wt
GSE72094	GSM1854931	76	Female	Adenocarcinoma	Ever	IB	Alive	956	NA	NA	Wt	Wt	NA	Wt	Wt
GSE72094	GSM1854932	59	Female	Adenocarcinoma	Ever	IIB	Alive	802	NA	NA	Wt	Mut	NA	Wt	Mut
GSE72094	GSM1854933	74	Male	Adenocarcinoma	Ever	IA	Alive	818	NA	NA	Wt	Wt	NA	Mut	Wt
GSE72094	GSM1854934	72	Male	Adenocarcinoma	Ever	IB	Alive	849	NA	NA	Wt	Wt	NA	Wt	Wt
GSE72094	GSM1854935	79	Male	Adenocarcinoma	Never	IIB	Dead	512	NA	NA	Wt	Wt	NA	Wt	Wt
GSE72094	GSM1854936	66	Female	Adenocarcinoma	Ever	IB	Alive	962	NA	NA	Wt	Wt	NA	Mut	Wt
GSE72094	GSM1854937	63	Male	Adenocarcinoma	Unknown	IIA	Alive	972	NA	NA	Wt	Wt	NA	Wt	Wt
GSE72094	GSM1854938	60	Female	Adenocarcinoma	Ever	IIB	Alive	79	NA	NA	Wt	Wt	NA	Wt	Wt
GSE72094	GSM1854940	57	Female	Adenocarcinoma	Ever	IA	Alive	947	NA	NA	Wt	Wt	NA	Wt	Wt
GSE72094	GSM1854941	87	Female	Adenocarcinoma	Ever	IV	Alive	689	NA	NA	Wt	Wt	NA	Wt	Wt
GSE72094	GSM1854942	68	Male	Adenocarcinoma	Ever	IIIA	Alive	527	NA	NA	Wt	Wt	NA	Wt	Mut
GSE72094	GSM1854944	77	Female	Adenocarcinoma	Ever	IB	Alive	1166	NA	NA	Wt	Wt	NA	Wt	Wt
GSE72094	GSM1854945	68	Female	Adenocarcinoma	Unknown	IIIA	Alive	1984	NA	NA	Mut	Wt	NA	Wt	Mut
GSE72094	GSM1854947	70	Male	Adenocarcinoma	Ever	IIB	Dead	281	NA	NA	Wt	Wt	NA	Wt	Mut
GSE72094	GSM1854948	74	Female	Adenocarcinoma	Ever	IA	Dead	310	NA	NA	Mut	Wt	NA	Wt	Wt
GSE72094	GSM1854950	72	Male	Adenocarcinoma	Ever	IB	Alive	874	NA	NA	Wt	Wt	NA	Wt	Wt
GSE72094	GSM1854951	70	Female	Adenocarcinoma	Ever	IA	Dead	80	NA	NA	Wt	Wt	NA	Wt	Mut
GSE72094	GSM1854952	72	Female	Adenocarcinoma	Unknown	IIA	Alive	1106	NA	NA	Mut	Wt	NA	Mut	Wt
GSE72094	GSM1854953	55	Male	Adenocarcinoma	Ever	IA	Alive	1779	NA	NA	Wt	Wt	NA	Mut	Wt
GSE72094	GSM1854954	84	Male	Adenocarcinoma	Unknown	IV	Alive	996	NA	NA	Mut	Wt	NA	Wt	Wt
GSE72094	GSM1854955	72	Female	Adenocarcinoma	Ever	IIIA	Alive	758	NA	NA	Mut	Wt	NA	Mut	Wt
GSE72094	GSM1854956	77	Male	Adenocarcinoma	Ever	IA	Dead	460	NA	NA	Wt	Wt	NA	Wt	Mut
GSE72094	GSM1854957	77	Female	Adenocarcinoma	Ever	IIA	Dead	283	NA	NA	Wt	Wt	NA	Wt	Wt
GSE72094	GSM1854958	79	Female	Adenocarcinoma	Ever	IA	Alive	921	NA	NA	Wt	Wt	NA	Wt	Wt
GSE72094	GSM1854960	60	Male	Adenocarcinoma	Ever	IIB	Alive	949	NA	NA	Mut	Wt	NA	Wt	Mut
GSE72094	GSM1854961	70	Female	Adenocarcinoma	Unknown	IV	Dead	113	NA	NA	Wt	Wt	NA	Wt	Mut
GSE72094	GSM1854962	74	Male	Adenocarcinoma	Ever	IIIA	Alive	808	NA	NA	Mut	Wt	NA	Wt	Wt
GSE72094	GSM1854963	72	Female	Adenocarcinoma	Ever	IIA	Dead	35	NA	NA	Mut	Wt	NA	Wt	Wt
GSE72094	GSM1854964	78	Male	Adenocarcinoma	Ever	IA	Alive	642	NA	NA	Mut	Wt	NA	Wt	Wt
GSE72094	GSM1854965	71	Female	Adenocarcinoma	Ever	IA	Dead	680	NA	NA	Mut	Wt	NA	Wt	Wt
GSE72094	GSM1854966	84	Male	Adenocarcinoma	Ever	IV	Dead	23	NA	NA	Wt	Wt	NA	Wt	Wt
GSE72094	GSM1854967	78	Male	Adenocarcinoma	Ever	IB	Alive	924	NA	NA	Mut	Wt	NA	Wt	Mut
GSE72094	GSM1854969	71	Female	Adenocarcinoma	Ever	IA	Alive	356	NA	NA	Wt	Wt	NA	Wt	Wt
GSE72094	GSM1854970	64	Male	Adenocarcinoma	Ever	IB	Alive	392	NA	NA	Wt	Wt	NA	Wt	Mut
GSE72094	GSM1854971	83	Male	Adenocarcinoma	Ever	IB	Alive	489	NA	NA	Wt	Wt	NA	Mut	Wt
GSE72094	GSM1854972	64	Female	Adenocarcinoma	Unknown	IIIB	Alive	919	NA	NA	Mut	Wt	NA	Wt	Wt
GSE72094	GSM1854973	57	Male	Adenocarcinoma	Ever	IA	Alive	913	NA	NA	Wt	Mut	NA	Wt	Wt
GSE72094	GSM1854974	83	Male	Adenocarcinoma	Never	IIB	Alive	840	NA	NA	Wt	Mut	NA	Wt	Wt
GSE72094	GSM1854975	78	Male	Adenocarcinoma	Ever	IB	Alive	911	NA	NA	Mut	Wt	NA	Mut	Wt
GSE72094	GSM1854977	66	Male	Adenocarcinoma	Ever	IB	Alive	692	NA	NA	Wt	Wt	NA	Wt	Mut
GSE72094	GSM1854979	67	Male	Adenocarcinoma	Ever	IB	Alive	751	NA	NA	Wt	Wt	NA	Mut	Wt
GSE72094	GSM1854980	88	Female	Adenocarcinoma	Ever	IA	Alive	749	NA	NA	Wt	Wt	NA	Wt	Wt
GSE72094	GSM1854981	79	Female	Adenocarcinoma	Never	IIA	Dead	591	NA	NA	Wt	Wt	NA	Wt	Wt
GSE72094	GSM1854983	81	Male	Adenocarcinoma	Never	IB	Dead	116	NA	NA	Mut	Wt	NA	Mut	Wt
GSE72094	GSM1854984	82	Male	Adenocarcinoma	Ever	IA	Alive	20	NA	NA	Mut	Wt	NA	Mut	Wt
GSE72094	GSM1854985	79	Female	Adenocarcinoma	Ever	IIIA	Alive	687	NA	NA	Wt	Wt	NA	Wt	Wt
GSE72094	GSM1854986	77	Male	Adenocarcinoma	Ever	IB	Alive	577	NA	NA	Mut	Wt	NA	Wt	Wt
GSE72094	GSM1854987	47	Female	Adenocarcinoma	Never	IA	Alive	937	NA	NA	Wt	Mut	NA	Wt	Mut
GSE72094	GSM1854988	64	Female	Adenocarcinoma	Unknown	IA	Alive	785	NA	NA	Mut	Wt	NA	Wt	Wt
GSE72094	GSM1854989	67	Male	Adenocarcinoma	Ever	IA	Alive	962	NA	NA	Mut	Wt	NA	Wt	Wt
GSE72094	GSM1854990	76	Female	Adenocarcinoma	Unknown	IA	Alive	830	NA	NA	Wt	Mut	NA	Wt	Wt
GSE72094	GSM1854992	70	Female	Adenocarcinoma	Unknown	IB	Alive	554	NA	NA	Mut	Wt	NA	Wt	Wt
GSE72094	GSM1854994	75	Female	Adenocarcinoma	Ever	IA	Alive	905	NA	NA	Wt	Mut	NA	Wt	Wt
GSE72094	GSM1854995	49	Female	Adenocarcinoma	Unknown	IA	Dead	496	NA	NA	Mut	Wt	NA	Mut	Wt
GSE72094	GSM1854996	69	Female	Adenocarcinoma	Ever	IB	Dead	651	NA	NA	Wt	Wt	NA	Wt	Mut
GSE72094	GSM1854997	79	Male	Adenocarcinoma	Unknown	IIIB	Dead	600	NA	NA	Mut	Wt	NA	Mut	Wt
GSE72094	GSM1854998	61	Female	Adenocarcinoma	Ever	IIIA	Dead	852	NA	NA	Wt	Wt	NA	Wt	Wt
GSE72094	GSM1854999	77	Female	Adenocarcinoma	Ever	IB	Alive	897	NA	NA	Wt	Wt	NA	Wt	Wt
GSE72094	GSM1855000	50	Female	Adenocarcinoma	Ever	IA	Alive	807	NA	NA	Mut	Wt	NA	Wt	Mut
GSE72094	GSM1855001	62	Female	Adenocarcinoma	Ever	IIB	Dead	487	NA	NA	Wt	Wt	NA	Wt	Wt
GSE72094	GSM1855003	75	Female	Adenocarcinoma	Ever	IB	Alive	848	NA	NA	Wt	Wt	NA	Wt	Wt
GSE72094	GSM1855004	71	Male	Adenocarcinoma	Ever	IA	Alive	1029	NA	NA	Mut	Wt	NA	Wt	Wt
GSE72094	GSM1855005	59	Female	Adenocarcinoma	Ever	IIIA	Alive	977	NA	NA	Mut	Wt	NA	Wt	Mut
GSE72094	GSM1855006	79	Male	Adenocarcinoma	Ever	IIB	Alive	988	NA	NA	Wt	Wt	NA	Wt	Wt
GSE72094	GSM1855007	78	Male	Adenocarcinoma	Ever	IA	Alive	1130	NA	NA	Wt	Mut	NA	Wt	Wt
GSE72094	GSM1855008	66	Female	Adenocarcinoma	Ever	IA	Alive	823	NA	NA	Wt	Wt	NA	Wt	Wt
GSE72094	GSM1855009	61	Female	Adenocarcinoma	Ever	IIIA	Alive	756	NA	NA	Mut	Wt	NA	Mut	Wt
GSE72094	GSM1855010	64	Male	Adenocarcinoma	Ever	IA	Alive	681	NA	NA	Wt	Wt	NA	Wt	Wt
GSE72094	GSM1855011	52	Female	Adenocarcinoma	Ever	IA	Alive	1012	NA	NA	Mut	Wt	NA	Wt	Wt
GSE72094	GSM1855012	74	Female	Adenocarcinoma	Never	IB	Alive	1079	NA	NA	Wt	Wt	NA	Wt	Wt
GSE72094	GSM1855014	68	Male	Adenocarcinoma	Ever	IA	Dead	1119	NA	NA	Wt	Wt	NA	Wt	Wt
GSE72094	GSM1855015	75	Female	Adenocarcinoma	Ever	IB	Alive	868	NA	NA	Wt	Wt	NA	Wt	Wt
GSE72094	GSM1855016	60	Male	Adenocarcinoma	Ever	IA	Alive	994	NA	NA	Wt	Mut	NA	Wt	Mut
GSE72094	GSM1855018	68	Female	Adenocarcinoma	Never	IB	Alive	878	NA	NA	Wt	Wt	NA	Wt	Wt
GSE72094	GSM1855019	73	Male	Adenocarcinoma	Ever	IA	Dead	358	NA	NA	Wt	Wt	NA	Wt	Wt
GSE72094	GSM1855020	77	Female	Adenocarcinoma	Never	IA	Alive	1189	NA	NA	Wt	Wt	NA	Wt	Mut
GSE72094	GSM1855021	70	Female	Adenocarcinoma	Ever	IB	Alive	890	NA	NA	Mut	Wt	NA	Wt	Wt
GSE72094	GSM1855022	70	Male	Adenocarcinoma	Unknown	IB	Alive	831	NA	NA	Wt	Wt	NA	Wt	Wt
GSE72094	GSM1855023	59	Female	Adenocarcinoma	Ever	IIB	Alive	1174	NA	NA	Wt	Wt	NA	Wt	Mut
GSE72094	GSM1855024	82	Male	Adenocarcinoma	Ever	IIA	Alive	1006	NA	NA	Wt	Wt	NA	Mut	Wt
GSE72094	GSM1855026	47	Female	Adenocarcinoma	Ever	IA	Alive	1038	NA	NA	Wt	Wt	NA	Wt	Wt
GSE72094	GSM1855027	61	Female	Adenocarcinoma	Unknown	IB	Dead	837	NA	NA	Mut	Wt	NA	Mut	Wt
GSE72094	GSM1855028	75	Female	Adenocarcinoma	Ever	IA	Alive	911	NA	NA	Wt	Wt	NA	Wt	Wt
GSE72094	GSM1855029	70	Male	Adenocarcinoma	Ever	IA	Dead	780	NA	NA	Wt	Wt	NA	Wt	Mut
GSE72094	GSM1855031	71	Male	Adenocarcinoma	Ever	IA	Alive	1033	NA	NA	Wt	Wt	NA	Wt	Wt
GSE72094	GSM1855032	73	Female	Adenocarcinoma	Never	IB	Alive	818	NA	NA	Wt	Mut	NA	Wt	Wt
GSE72094	GSM1855033	65	Female	Adenocarcinoma	Unknown	IB	Alive	1011	NA	NA	Wt	Mut	NA	Wt	Mut
GSE72094	GSM1855034	53	Female	Adenocarcinoma	Never	IA	Alive	809	NA	NA	Wt	Wt	NA	Wt	Wt
GSE72094	GSM1855035	69	Female	Adenocarcinoma	Ever	IA	Alive	1074	NA	NA	Mut	Wt	NA	Wt	Wt
GSE72094	GSM1855036	63	Male	Adenocarcinoma	Ever	IA	Dead	932	NA	NA	Wt	Wt	NA	Wt	Wt
GSE72094	GSM1855037	38	Female	Adenocarcinoma	Unknown	IB	Alive	1057	NA	NA	Mut	Wt	NA	Mut	Mut
GSE72094	GSM1855038	62	Female	Adenocarcinoma	Unknown	IB	Alive	871	NA	NA	Wt	Wt	NA	Wt	Wt
GSE72094	GSM1855039	69	Male	Adenocarcinoma	Ever	IIB	Dead	267	NA	NA	Mut	Wt	NA	Wt	Wt
GSE72094	GSM1855040	70	Male	Adenocarcinoma	Ever	IA	Alive	807	NA	NA	Wt	Wt	NA	Mut	Mut
GSE72094	GSM1855041	68	Male	Adenocarcinoma	Unknown	IA	Alive	373	NA	NA	Mut	Wt	NA	Mut	Wt
GSE72094	GSM1855042	53	Female	Adenocarcinoma	Ever	IA	Alive	937	NA	NA	Wt	Wt	NA	Wt	Wt
GSE72094	GSM1855043	70	Male	Adenocarcinoma	Ever	IB	Alive	1029	NA	NA	Mut	Wt	NA	Mut	Wt
GSE72094	GSM1855044	65	Female	Adenocarcinoma	Ever	IA	Alive	987	NA	NA	Mut	Wt	NA	Wt	Wt
GSE72094	GSM1855045	67	Male	Adenocarcinoma	Ever	IA	Alive	860	NA	NA	Mut	Wt	NA	Wt	Wt
GSE72094	GSM1855046	78	Male	Adenocarcinoma	Ever	IA	Alive	939	NA	NA	Mut	Wt	NA	Wt	Wt
GSE72094	GSM1855047	73	Female	Adenocarcinoma	Ever	IIB	Alive	1019	NA	NA	Wt	Wt	NA	Wt	Wt
GSE72094	GSM1855048	77	Male	Adenocarcinoma	Ever	IB	Dead	652	NA	NA	Mut	Wt	NA	Mut	Wt
GSE72094	GSM1855049	57	Female	Adenocarcinoma	Ever	IA	Dead	219	NA	NA	Wt	Wt	NA	Wt	Mut
GSE72094	GSM1855050	63	Female	Adenocarcinoma	Ever	IB	Alive	698	NA	NA	Mut	Wt	NA	Wt	Wt
GSE72094	GSM1855051	55	Female	Adenocarcinoma	Ever	IA	Alive	622	NA	NA	Mut	Wt	NA	Wt	Wt
GSE72094	GSM1855052	79	Male	Adenocarcinoma	Ever	IA	Dead	951	NA	NA	Mut	Wt	NA	Wt	Wt
GSE72094	GSM1855053	72	Female	Adenocarcinoma	Never	IB	Alive	1015	NA	NA	Wt	Mut	NA	Wt	Wt
GSE72094	GSM1855054	67	Female	Adenocarcinoma	Ever	IA	Alive	900	NA	NA	Wt	Wt	NA	Wt	Wt
GSE72094	GSM1855055	70	Female	Adenocarcinoma	Ever	IA	Alive	1076	NA	NA	Wt	Wt	NA	Wt	Wt
GSE72094	GSM1855056	67	Female	Adenocarcinoma	Ever	IB	Alive	1061	NA	NA	Mut	Wt	NA	Wt	Wt
GSE72094	GSM1855057	70	Female	Adenocarcinoma	Ever	IIA	Alive	76	NA	NA	Wt	Wt	NA	Wt	Wt
GSE72094	GSM1855059	71	Male	Adenocarcinoma	Ever	IB	Alive	588	NA	NA	Wt	Mut	NA	Wt	Mut
GSE72094	GSM1855060	64	Female	Adenocarcinoma	Ever	IB	Alive	1033	NA	NA	Wt	Wt	NA	Wt	Mut
GSE72094	GSM1855061	60	Female	Adenocarcinoma	Unknown	IV	Dead	759	NA	NA	Mut	Wt	NA	Wt	Wt
GSE72094	GSM1855062	72	Female	Adenocarcinoma	Ever	IIB	Dead	600	NA	NA	Mut	Wt	NA	Wt	Mut
GSE72094	GSM1855063	66	Male	Adenocarcinoma	Ever	IIIA	Dead	349	NA	NA	Wt	Wt	NA	Wt	Wt
GSE72094	GSM1855064	69	Male	Adenocarcinoma	Ever	IB	Alive	980	NA	NA	Wt	Wt	NA	Wt	Mut
GSE72094	GSM1855065	81	Male	Adenocarcinoma	Ever	IIB	Alive	724	NA	NA	Wt	Wt	NA	Wt	Mut
GSE72094	GSM1855066	80	Female	Adenocarcinoma	Ever	IIB	Alive	997	NA	NA	Mut	Wt	NA	Mut	Mut
GSE72094	GSM1855067	75	Male	Adenocarcinoma	Ever	IB	Alive	987	NA	NA	Mut	Wt	NA	Wt	Wt
GSE72094	GSM1855068	70	Male	Adenocarcinoma	Ever	IA	Dead	1031	NA	NA	Wt	Wt	NA	Wt	Wt
GSE72094	GSM1855069	58	Male	Adenocarcinoma	Unknown	IIA	Alive	305	NA	NA	Mut	Wt	NA	Mut	Mut
GSE72094	GSM1855070	71	Female	Adenocarcinoma	Never	IIIA	Alive	994	NA	NA	Wt	Mut	NA	Wt	Mut
GSE72094	GSM1855071	80	Female	Adenocarcinoma	Unknown	IA	Alive	597	NA	NA	Mut	Wt	NA	Wt	Wt
GSE72094	GSM1855072	86	Female	Adenocarcinoma	Ever	IB	Alive	679	NA	NA	Wt	Wt	NA	Wt	Mut
GSE72094	GSM1855073	60	Female	Adenocarcinoma	Ever	IA	Alive	1042	NA	NA	Mut	Wt	NA	Wt	Wt
GSE72094	GSM1855074	65	Male	Adenocarcinoma	Unknown	IA	Alive	733	NA	NA	Mut	Wt	NA	Wt	Wt
GSE72094	GSM1855075	77	Male	Adenocarcinoma	Ever	IIA	Alive	897	NA	NA	Wt	Wt	NA	Wt	Wt
GSE72094	GSM1855076	60	Female	Adenocarcinoma	Unknown	IIIA	Alive	917	NA	NA	Wt	Wt	NA	Wt	Wt
GSE72094	GSM1855077	75	Male	Adenocarcinoma	Ever	IB	Alive	855	NA	NA	Wt	Wt	NA	Wt	Wt
GSE72094	GSM1855078	62	Female	Adenocarcinoma	Ever	IA	Alive	882	NA	NA	Wt	Wt	NA	Wt	Mut
GSE72094	GSM1855079	66	Male	Adenocarcinoma	Ever	IB	Dead	336	NA	NA	Mut	Wt	NA	Wt	Mut
GSE72094	GSM1855080	80	Female	Adenocarcinoma	Ever	IIB	Alive	671	NA	NA	Wt	Wt	NA	Wt	Wt
GSE72094	GSM1855081	78	Female	Adenocarcinoma	Ever	IA	Alive	777	NA	NA	Wt	Wt	NA	Wt	Mut
GSE72094	GSM1855082	60	Female	Adenocarcinoma	Never	IA	Alive	595	NA	NA	Wt	Wt	NA	Wt	Wt
GSE72094	GSM1855083	56	Male	Adenocarcinoma	Ever	IIIA	Alive	832	NA	NA	Mut	Wt	NA	Mut	Wt
GSE72094	GSM1855084	75	Male	Adenocarcinoma	Ever	IA	Alive	919	NA	NA	Wt	Wt	NA	Mut	Wt
GSE72094	GSM1855085	60	Female	Adenocarcinoma	Never	IA	Alive	971	NA	NA	Wt	Wt	NA	Wt	Wt
GSE72094	GSM1855086	82	Male	Adenocarcinoma	Unknown	IB	Alive	882	NA	NA	Wt	Wt	NA	Wt	Mut
GSE72094	GSM1855087	77	Male	Adenocarcinoma	Ever	IB	Alive	938	NA	NA	Wt	Wt	NA	Wt	Wt
GSE72094	GSM1855088	70	Female	Adenocarcinoma	Ever	I	Alive	468	NA	NA	Mut	Wt	NA	Wt	Wt
GSE72094	GSM1855089	78	Female	Adenocarcinoma	Never	IB	Alive	834	NA	NA	Mut	Wt	NA	Wt	Wt
GSE72094	GSM1855091	79	Male	Adenocarcinoma	Ever	IB	Dead	936	NA	NA	Mut	Wt	NA	Wt	Wt
GSE72094	GSM1855092	78	Female	Adenocarcinoma	Ever	IB	Alive	732	NA	NA	Wt	Wt	NA	Wt	Wt
GSE72094	GSM1855093	72	Male	Adenocarcinoma	Ever	IA	Alive	766	NA	NA	Wt	Wt	NA	Wt	Wt
GSE72094	GSM1855094	66	Female	Adenocarcinoma	Never	IB	Alive	607	NA	NA	Wt	Mut	NA	Wt	Mut
GSE72094	GSM1855095	81	Male	Adenocarcinoma	Ever	IA	Alive	578	NA	NA	Mut	Wt	NA	Wt	Mut
GSE72094	GSM1855096	74	Female	Adenocarcinoma	Ever	IIIB	Alive	816	NA	NA	Wt	Wt	NA	Wt	Wt
GSE72094	GSM1855097	66	Female	Adenocarcinoma	Ever	IIIA	Alive	853	NA	NA	Wt	Wt	NA	Wt	Mut
GSE72094	GSM1855098	83	Female	Adenocarcinoma	Ever	IB	Alive	759	NA	NA	Wt	Wt	NA	Wt	Wt
GSE72094	GSM1855099	81	Male	Adenocarcinoma	Unknown	IB	Dead	917	NA	NA	Wt	Wt	NA	Mut	Wt
GSE72094	GSM1855100	67	Female	Adenocarcinoma	Ever	IB	Alive	868	NA	NA	Mut	Wt	NA	Mut	Wt
GSE72094	GSM1855101	55	Female	Adenocarcinoma	Ever	IIIA	Dead	920	NA	NA	Wt	Mut	NA	Wt	Mut
GSE72094	GSM1855102	73	Female	Adenocarcinoma	Unknown	IIIA	Alive	607	NA	NA	Wt	Wt	NA	Wt	Wt
GSE72094	GSM1855103	69	Male	Adenocarcinoma	Ever	IB	Alive	568	NA	NA	Wt	Wt	NA	Mut	Mut
GSE72094	GSM1855104	70	Female	Adenocarcinoma	Unknown	NA	Dead	98	NA	NA	Wt	Wt	NA	Wt	Mut
GSE72094	GSM1855105	68	Female	Adenocarcinoma	Ever	IA	Alive	555	NA	NA	Wt	Mut	NA	Wt	Wt
GSE72094	GSM1855106	84	Male	Adenocarcinoma	Ever	IA	Dead	306	NA	NA	Wt	Wt	NA	Wt	Wt
GSE72094	GSM1855107	76	Female	Adenocarcinoma	Ever	IA	Alive	906	NA	NA	Wt	Wt	NA	Wt	Wt
GSE72094	GSM1855108	61	Female	Adenocarcinoma	Ever	IIIA	Alive	918	NA	NA	Mut	Wt	NA	Mut	Wt
GSE72094	GSM1855109	62	Male	Adenocarcinoma	Ever	IA	Dead	693	NA	NA	Wt	Wt	NA	Wt	Mut
GSE72094	GSM1855110	61	Male	Adenocarcinoma	Ever	IIA	Alive	680	NA	NA	Wt	Mut	NA	Wt	Wt
GSE72094	GSM1855111	65	Male	Adenocarcinoma	Ever	NA	Alive	539	NA	NA	Wt	Wt	NA	Wt	Wt
GSE72094	GSM1855112	69	Female	Adenocarcinoma	Ever	IA	Alive	820	NA	NA	Mut	Wt	NA	Wt	Wt
GSE72094	GSM1855113	77	Male	Adenocarcinoma	Never	IA	Alive	750	NA	NA	Wt	Mut	NA	Wt	Wt
GSE72094	GSM1855114	58	Male	Adenocarcinoma	Ever	IA	Alive	708	NA	NA	Mut	Wt	NA	Mut	Wt
GSE72094	GSM1855116	76	Male	Adenocarcinoma	Ever	IA	Alive	672	NA	NA	Mut	Wt	NA	Wt	Mut
GSE72094	GSM1855117	74	Female	Adenocarcinoma	Unknown	IIIA	Alive	470	NA	NA	Wt	Wt	NA	Mut	Wt
GSE72094	GSM1855118	45	Male	Adenocarcinoma	Unknown	IIIB	Alive	54	NA	NA	Wt	Wt	NA	Wt	Wt
GSE72094	GSM1855119	50	Female	Adenocarcinoma	Ever	IIIA	Alive	780	NA	NA	Mut	Wt	NA	Mut	Wt
GSE72094	GSM1855120	70	Female	Adenocarcinoma	Never	IB	Dead	216	NA	NA	Wt	Wt	NA	Wt	Wt
GSE72094	GSM1855121	67	Male	Adenocarcinoma	Ever	IIIA	Dead	294	NA	NA	Mut	Wt	NA	Mut	Wt
GSE72094	GSM1855122	41	Male	Adenocarcinoma	Never	IIA	Alive	757	NA	NA	Wt	Mut	NA	Wt	Wt
GSE72094	GSM1855123	84	Female	Adenocarcinoma	Unknown	IA	Alive	760	NA	NA	Wt	Wt	NA	Wt	Wt
GSE72094	GSM1855124	51	Male	Adenocarcinoma	Ever	IB	Alive	1089	NA	NA	Wt	Wt	NA	Wt	Wt
GSE72094	GSM1855125	74	Male	Adenocarcinoma	Ever	IB	Dead	17	NA	NA	Mut	Wt	NA	Wt	Wt
GSE72094	GSM1855126	66	Female	Adenocarcinoma	Unknown	IIB	Alive	577	NA	NA	Mut	Wt	NA	Wt	Wt
GSE72094	GSM1855127	52	Female	Adenocarcinoma	Unknown	IIIA	Alive	539	NA	NA	Wt	Wt	NA	Wt	Wt
GSE72094	GSM1855128	51	Female	Adenocarcinoma	Ever	IA	Alive	906	NA	NA	Wt	Wt	NA	Wt	Wt
GSE72094	GSM1855129	53	Female	Adenocarcinoma	Ever	IA	Alive	628	NA	NA	Wt	Wt	NA	Wt	Wt
GSE72094	GSM1855131	65	Male	Adenocarcinoma	Ever	IA	Dead	696	NA	NA	Mut	Wt	NA	Wt	Wt
GSE72094	GSM1855132	79	Female	Adenocarcinoma	Ever	IB	Alive	858	NA	NA	Wt	Wt	NA	Wt	Wt
GSE72094	GSM1855133	59	Female	Adenocarcinoma	Ever	IB	Alive	701	NA	NA	Wt	Wt	NA	Wt	Wt
GSE72094	GSM1855134	69	Female	Adenocarcinoma	Unknown	IA	Dead	382	NA	NA	Wt	Wt	NA	Wt	Wt
GSE72094	GSM1855135	83	Female	Adenocarcinoma	Ever	IIIA	Alive	539	NA	NA	Wt	Wt	NA	Wt	Wt
GSE72094	GSM1855136	50	Male	Adenocarcinoma	Ever	IA	Dead	4	NA	NA	Mut	Wt	NA	Wt	Wt
GSE72094	GSM1855137	72	Male	Adenocarcinoma	Ever	IIIA	Alive	557	NA	NA	Mut	Wt	NA	Wt	Mut
GSE72094	GSM1855138	67	Female	Adenocarcinoma	Unknown	IA	Alive	619	NA	NA	Mut	Wt	NA	Wt	Wt
GSE72094	GSM1855140	82	Male	Adenocarcinoma	Ever	IA	Alive	830	NA	NA	Wt	Wt	NA	Wt	Wt
GSE72094	GSM1855141	72	Female	Adenocarcinoma	Ever	IA	Alive	821	NA	NA	Wt	Wt	NA	Wt	Mut
GSE72094	GSM1855142	72	Male	Adenocarcinoma	Ever	IA	Alive	831	NA	NA	Mut	Wt	NA	Wt	Wt
GSE72094	GSM1855143	70	Female	Adenocarcinoma	Ever	IA	Alive	591	NA	NA	Mut	Wt	NA	Wt	Wt
GSE72094	GSM1855144	51	Male	Adenocarcinoma	Never	IB	Alive	850	NA	NA	Wt	Wt	NA	Wt	Wt
GSE72094	GSM1855145	74	Female	Adenocarcinoma	Unknown	IA	Dead	809	NA	NA	Mut	Wt	NA	Wt	Wt
GSE72094	GSM1855146	74	Female	Adenocarcinoma	Unknown	IA	Alive	142	NA	NA	Mut	Wt	NA	Wt	Mut
GSE72094	GSM1855147	69	Female	Adenocarcinoma	Ever	IA	Alive	807	NA	NA	Mut	Wt	NA	Wt	Wt
GSE72094	GSM1855149	69	Female	Adenocarcinoma	Unknown	IB	Alive	832	NA	NA	Wt	Wt	NA	Wt	Wt
GSE72094	GSM1855150	73	Female	Adenocarcinoma	Unknown	IIB	Dead	98	NA	NA	Mut	Wt	NA	Wt	Mut
GSE72094	GSM1855151	76	Female	Adenocarcinoma	Ever	IA	Alive	798	NA	NA	Wt	Wt	NA	Wt	Wt
GSE72094	GSM1855152	77	Male	Adenocarcinoma	Ever	IA	Alive	799	NA	NA	Wt	Wt	NA	Wt	Wt
GSE72094	GSM1855153	66	Male	Adenocarcinoma	Unknown	IB	Dead	325	NA	NA	Wt	Wt	NA	Mut	Mut
GSE72094	GSM1855156	66	Female	Adenocarcinoma	Ever	IIB	Alive	978	NA	NA	Wt	Wt	NA	Wt	Mut
GSE72094	GSM1855157	85	Male	Adenocarcinoma	Ever	IIB	Alive	806	NA	NA	Wt	Wt	NA	Wt	Wt
GSE72094	GSM1855158	81	Male	Adenocarcinoma	Unknown	IIA	Alive	698	NA	NA	Wt	Wt	NA	Wt	Wt
GSE72094	GSM1855159	64	Female	Adenocarcinoma	Never	IA	Alive	861	NA	NA	Wt	Mut	NA	Wt	Wt
GSE72094	GSM1855160	56	Male	Adenocarcinoma	Ever	IIA	Alive	325	NA	NA	Wt	Wt	NA	Mut	Wt
GSE72094	GSM1855161	66	Male	Adenocarcinoma	Ever	IB	Dead	332	NA	NA	Wt	Wt	NA	Wt	Wt
GSE72094	GSM1855162	77	Female	Adenocarcinoma	Unknown	IB	Alive	734	NA	NA	Wt	Mut	NA	Wt	Wt
GSE72094	GSM1855163	58	Female	Adenocarcinoma	Ever	IA	Alive	867	NA	NA	Mut	Wt	NA	Wt	Mut
GSE72094	GSM1855164	54	Female	Adenocarcinoma	Unknown	IIB	Alive	830	NA	NA	Mut	Wt	NA	Wt	Mut
GSE72094	GSM1855165	68	Female	Adenocarcinoma	Unknown	IB	Dead	541	NA	NA	Wt	Wt	NA	Mut	Wt
GSE72094	GSM1855166	68	Male	Adenocarcinoma	Ever	IIB	Alive	679	NA	NA	Mut	Wt	NA	Wt	Wt
GSE72094	GSM1855168	77	Female	Adenocarcinoma	Unknown	IA	Dead	40	NA	NA	Mut	Wt	NA	Wt	Wt
GSE72094	GSM1855169	68	Female	Adenocarcinoma	Ever	IA	Alive	740	NA	NA	Mut	Wt	NA	Wt	Wt
GSE72094	GSM1855170	67	Male	Adenocarcinoma	Ever	IA	Alive	540	NA	NA	Wt	Wt	NA	Wt	Wt
GSE72094	GSM1855171	76	Male	Adenocarcinoma	Ever	IA	Alive	1155	NA	NA	Mut	Wt	NA	Wt	Mut
GSE72094	GSM1855172	81	Male	Adenocarcinoma	Ever	IA	Alive	797	NA	NA	Wt	Wt	NA	Wt	Wt
GSE72094	GSM1855173	77	Male	Adenocarcinoma	Ever	IIB	Dead	676	NA	NA	Mut	Wt	NA	Wt	Wt
GSE72094	GSM1855174	80	Female	Adenocarcinoma	Ever	IIIA	Alive	540	NA	NA	Wt	Wt	NA	Wt	Wt
GSE72094	GSM1855175	76	Female	Adenocarcinoma	Unknown	IIIA	Dead	380	NA	NA	Mut	Wt	NA	Wt	Wt
GSE72094	GSM1855176	75	Female	Adenocarcinoma	Unknown	NA	Alive	1350	NA	NA	Mut	Wt	NA	Wt	Wt
GSE72094	GSM1855177	78	Female	Adenocarcinoma	Unknown	IA	Alive	570	NA	NA	Wt	Mut	NA	Wt	Mut
GSE72094	GSM1855178	76	Female	Adenocarcinoma	Unknown	IIB	Dead	58	NA	NA	Mut	Wt	NA	Mut	Wt
GSE72094	GSM1855179	66	Male	Adenocarcinoma	Unknown	IB	Alive	5	NA	NA	Mut	Wt	NA	Wt	Wt
GSE72094	GSM1855180	52	Female	Adenocarcinoma	Ever	IIIA	Alive	554	NA	NA	Mut	Wt	NA	Wt	Wt
GSE72094	GSM1855181	62	Male	Adenocarcinoma	Unknown	IIA	Alive	534	NA	NA	Wt	Wt	NA	Mut	Mut
GSE72094	GSM1855182	71	Female	Adenocarcinoma	Never	IIB	Alive	4	NA	NA	Wt	Mut	NA	Wt	Wt
GSE72094	GSM1855183	53	Female	Adenocarcinoma	Ever	IIB	Alive	1692	NA	NA	Wt	Wt	NA	Wt	Wt
GSE72094	GSM1855184	73	Female	Adenocarcinoma	Ever	IIA	Dead	223	NA	NA	Wt	Wt	NA	Wt	Wt
GSE72094	GSM1855185	67	Male	Adenocarcinoma	Ever	IB	Alive	1085	NA	NA	Wt	Wt	NA	Wt	Mut
GSE72094	GSM1855187	76	Male	Adenocarcinoma	Ever	IV	Dead	912	NA	NA	Wt	Wt	NA	Wt	Wt
GSE72094	GSM1855188	82	Male	Adenocarcinoma	Ever	IB	Dead	1357	NA	NA	Mut	Wt	NA	Wt	Wt
GSE72094	GSM1855189	76	Male	Adenocarcinoma	Ever	IV	Dead	844	NA	NA	Wt	Wt	NA	Mut	Wt
GSE72094	GSM1855190	49	Female	Adenocarcinoma	Ever	IA	Dead	520	NA	NA	Wt	Wt	NA	Wt	Mut
GSE72094	GSM1855192	70	Female	Adenocarcinoma	Unknown	IIB	Dead	239	NA	NA	Wt	Wt	NA	Wt	Mut
GSE72094	GSM1855193	75	Female	Adenocarcinoma	Ever	IB	Alive	349	NA	NA	Mut	Wt	NA	Wt	Mut
GSE72094	GSM1855195	63	Male	Adenocarcinoma	Unknown	IIB	Dead	1025	NA	NA	Wt	Wt	NA	Wt	Wt
GSE72094	GSM1855196	66	Female	Adenocarcinoma	Ever	IIB	Dead	1560	NA	NA	Mut	Wt	NA	Wt	Wt
GSE72094	GSM1855198	71	Male	Adenocarcinoma	Ever	NA	Dead	564	NA	NA	Wt	Wt	NA	Wt	Mut
GSE72094	GSM1855199	61	Female	Adenocarcinoma	Ever	IB	Dead	293	NA	NA	Mut	Wt	NA	Wt	Wt
GSE72094	GSM1855200	60	Male	Adenocarcinoma	Ever	IA	Dead	1053	NA	NA	Mut	Wt	NA	Mut	Wt
GSE72094	GSM1855202	56	Female	Adenocarcinoma	Ever	IB	Dead	627	NA	NA	Mut	Wt	NA	Wt	Wt
GSE72094	GSM1855203	65	Male	Adenocarcinoma	Ever	IIIB	Alive	395	NA	NA	Mut	Wt	NA	Wt	Mut
GSE72094	GSM1855204	62	Female	Adenocarcinoma	Ever	IIIA	Dead	1007	NA	NA	Wt	Mut	NA	Wt	Wt
GSE72094	GSM1855206	77	Male	Adenocarcinoma	Ever	IIIA	Dead	681	NA	NA	Wt	Wt	NA	Wt	Wt
GSE72094	GSM1855207	81	Female	Adenocarcinoma	Ever	IIB	Alive	1293	NA	NA	Wt	Wt	NA	Wt	Mut
GSE72094	GSM1855208	65	Male	Adenocarcinoma	Ever	IB	Dead	1293	NA	NA	Wt	Wt	NA	Wt	Wt
GSE72094	GSM1855209	61	Female	Adenocarcinoma	Ever	IB	Dead	968	NA	NA	Mut	Wt	NA	Wt	Wt
GSE72094	GSM1855210	50	Female	Adenocarcinoma	Ever	IA	Alive	1843	NA	NA	Wt	Wt	NA	Mut	Mut
GSE72094	GSM1855211	63	Female	Adenocarcinoma	Ever	IB	Alive	1616	NA	NA	Mut	Wt	NA	Mut	Wt
GSE72094	GSM1855212	75	Female	Adenocarcinoma	Ever	IV	Alive	1559	NA	NA	Wt	Wt	NA	Mut	Wt
GSE72094	GSM1855213	89	Female	Adenocarcinoma	Ever	IA	Alive	1703	NA	NA	Wt	Wt	NA	Wt	Wt
GSE72094	GSM1855214	82	Female	Adenocarcinoma	Ever	IA	Alive	1834	NA	NA	Wt	Wt	NA	Wt	Wt
GSE72094	GSM1855215	79	Male	Adenocarcinoma	Ever	IB	Alive	1551	NA	NA	Wt	Wt	NA	Wt	Wt
GSE72094	GSM1855217	85	Female	Adenocarcinoma	Unknown	IB	Alive	1554	NA	NA	Wt	Mut	NA	Wt	Wt
GSE72094	GSM1855218	67	Female	Adenocarcinoma	Ever	IV	Dead	489	NA	NA	Wt	Wt	NA	Wt	Wt
GSE72094	GSM1855219	46	Female	Adenocarcinoma	Ever	IIIB	Dead	216	NA	NA	Wt	Wt	NA	Wt	Wt
GSE72094	GSM1855220	57	Female	Adenocarcinoma	Unknown	IB	Alive	1510	NA	NA	Mut	Wt	NA	Mut	Mut
GSE72094	GSM1855221	72	Female	Adenocarcinoma	Ever	IA	Alive	701	NA	NA	Wt	Wt	NA	Wt	Wt
GSE72094	GSM1855222	68	Female	Adenocarcinoma	Ever	IA	Alive	1363	NA	NA	Wt	Wt	NA	Wt	Wt
GSE72094	GSM1855223	85	Female	Adenocarcinoma	Ever	IA	Dead	1135	NA	NA	Wt	Wt	NA	Wt	Wt
GSE72094	GSM1855224	54	Female	Adenocarcinoma	Unknown	IIB	Dead	618	NA	NA	Mut	Wt	NA	Wt	Mut
GSE72094	GSM1855225	72	Male	Adenocarcinoma	Ever	I	Dead	1037	NA	NA	Wt	Wt	NA	Wt	Mut
GSE72094	GSM1855226	56	Male	Adenocarcinoma	Ever	IA	Alive	1599	NA	NA	Mut	Wt	NA	Wt	Wt
GSE72094	GSM1855228	69	Male	Adenocarcinoma	Ever	IIIB	Dead	171	NA	NA	Wt	Wt	NA	Mut	Wt
GSE72094	GSM1855229	78	Male	Adenocarcinoma	Ever	IA	Alive	2077	NA	NA	Wt	Wt	NA	Wt	Wt
GSE72094	GSM1855230	76	Female	Adenocarcinoma	Ever	IIB	Alive	1652	NA	NA	Wt	Wt	NA	Wt	Wt
GSE72094	GSM1855231	59	Male	Adenocarcinoma	Ever	IIB	Dead	489	NA	NA	Wt	Wt	NA	Wt	Wt
GSE72094	GSM1855232	79	Male	Adenocarcinoma	Ever	IA	Dead	762	NA	NA	Mut	Wt	NA	Wt	Wt
GSE72094	GSM1855234	83	Male	Adenocarcinoma	Ever	IB	Alive	1693	NA	NA	Mut	Wt	NA	Wt	Mut
GSE72094	GSM1855235	75	Female	Adenocarcinoma	Unknown	IA	Dead	713	NA	NA	Wt	Mut	NA	Wt	Mut
GSE72094	GSM1855236	75	Male	Adenocarcinoma	Ever	IB	Alive	1652	NA	NA	Wt	Wt	NA	Wt	Mut
GSE72094	GSM1855237	81	Female	Adenocarcinoma	Ever	IIIA	Dead	181	NA	NA	Wt	Wt	NA	Wt	Wt
GSE72094	GSM1855238	73	Female	Adenocarcinoma	Unknown	IA	Dead	1629	NA	NA	Mut	Wt	NA	Wt	Wt

## Sheet: Table S2
Supplementary Table 2: The metabolic genesets from KEGG database
KEGG_N_GLYCAN_BIOSYNTHESIS	http://www.gsea-msigdb.org/gsea/msigdb/human/geneset/KEGG_N_GLYCAN_BIOSYNTHESIS	ALG13	DOLPP1	RPN1	ALG14	MAN1B1	ALG3	B4GALT1	MGAT5	RPN2	STT3A	MGAT3	DAD1	MGAT2	ALG12	TUSC3	MAN1C1	DPM2	DPM1	GANAB	ALG1	MGAT4A	ALG10B	STT3B	MAN1A2	ALG10	ALG11	ALG8	ALG2	DPAGT1	RFT1	DPM3	DDOST	MGAT4B	ALG6	MAN2A2	MAN1A1	MAN2A1	ST6GAL1	B4GALT3	ALG5	B4GALT2	MGAT5B	ALG9	MOGS	FUT8	MGAT1
KEGG_OTHER_GLYCAN_DEGRADATION	http://www.gsea-msigdb.org/gsea/msigdb/human/geneset/KEGG_OTHER_GLYCAN_DEGRADATION	ENGASE	GLB1	MANBA	MAN2B1	GBA1	NEU4	NEU2	NEU1	FUCA1	FUCA2	AGA	MAN2C1	MAN2B2	NEU3	HEXB	HEXA
KEGG_O_GLYCAN_BIOSYNTHESIS	http://www.gsea-msigdb.org/gsea/msigdb/human/geneset/KEGG_O_GLYCAN_BIOSYNTHESIS	GALNT4	GALNT15	GALNTL5	GALNT6	GALNT5	GALNT16	GALNTL6	GALNT13	GCNT3	GALNT10	ST6GALNAC1	GALNT9	GALNT7	GCNT4	GALNT11	GCNT1	GALNT8	GALNT14	B3GNT6	C1GALT1	GALNT18	GALNT12	GALNT2	GALNT3	GALNT17	GALNT1	ST3GAL2	ST3GAL1	B4GALT5	C1GALT1C1
KEGG_GLYCOSAMINOGLYCAN_DEGRADATION	http://www.gsea-msigdb.org/gsea/msigdb/human/geneset/KEGG_GLYCOSAMINOGLYCAN_DEGRADATION	HS3ST3A1	HPSE	HPSE2	GLB1	GUSB	HYAL3	GNS	HYAL4	HYAL1	HYAL2	SPAM1	HGSNAT	GALNS	IDUA	HS3ST3B1	SGSH	HEXB	NAGLU	HEXA	IDS	ARSB
KEGG_GLYCOSAMINOGLYCAN_BIOSYNTHESIS_KERATAN_SULFATE	http://www.gsea-msigdb.org/gsea/msigdb/human/geneset/KEGG_GLYCOSAMINOGLYCAN_BIOSYNTHESIS_KERATAN_SULFATE	CHST2	B4GAT1	B3GNT2	CHST1	B4GALT1	B3GNT7	ST3GAL2	B4GALT3	ST3GAL1	B4GALT2	B4GALT4	CHST4	ST3GAL3	FUT8	CHST6
KEGG_GLYCEROLIPID_METABOLISM	http://www.gsea-msigdb.org/gsea/msigdb/human/geneset/KEGG_GLYCEROLIPID_METABOLISM	MBOAT2	GPAM	LIPG	DGKZ	DGKE	DGKD	DGKH	MBOAT1	GK	DGAT2	GK2	GLA	ALDH7A1	AGK	TKFC	AGPAT3	AWAT2	AGPAT4	AKR1B1	PNLIPRP2	PNLIPRP1	PNLIP	DGAT1	GLYCTK	LPL	ALDH1B1	DGKQ	ALDH2	DGKB	DGKG	AKR1A1	DGKA	PLPP3	LIPC	DGKI	LCLAT1	GPAT3	MGLL	GPAT4	ALDH9A1	ALDH3A2	PNPLA3	PLPP1	PLPP2	AGPAT1	AGPAT2	CEL	GPAT2
KEGG_GLYCOSYLPHOSPHATIDYLINOSITOL_GPI_ANCHOR_BIOSYNTHESIS	http://www.gsea-msigdb.org/gsea/msigdb/human/geneset/KEGG_GLYCOSYLPHOSPHATIDYLINOSITOL_GPI_ANCHOR_BIOSYNTHESIS	PIGP	PIGW	PIGM	PIGN	PIGS	PIGF	DPM2	PIGQ	PIGH	PIGO	PIGG	PIGZ	GPAA1	PIGU	PGAP1	PIGT	PIGK	PIGY	PIGL	PIGV	PIGB	PIGX	PIGA	GPLD1	PIGC
KEGG_GLYCEROPHOSPHOLIPID_METABOLISM	http://www.gsea-msigdb.org/gsea/msigdb/human/geneset/KEGG_GLYCEROPHOSPHOLIPID_METABOLISM	PEMT	PLA2G15	GPD1	GPD1L	LPGAT1	GPAM	MBOAT2	MBOAT7	CHAT	LPCAT1	PTDSS1	ACHE	PLA2G3	DGKZ	ETNK1	DGKE	DGKD	PCYT1A	DGKH	JMJD7-PLA2G4B	CHPT1	MBOAT1	PLA2G6	PLA2G2E	PLA2G10	LPCAT3	PLA2G2A	ETNK2	PLA2G4A	PLA2G5	PLA2G12B	PLA2G4B	PTDSS2	PLA2G2F	PCYT2	CDS1	AGPAT3	AGPAT4	PGS1	LYPLA1	PLA2G1B	ADPRM	CDIPT	DGKQ	CDS2	DGKB	DGKG	PLPP3
KEGG_ETHER_LIPID_METABOLISM	http://www.gsea-msigdb.org/gsea/msigdb/human/geneset/KEGG_ETHER_LIPID_METABOLISM	ENPP2	PAFAH1B1	PLPP3	LPCAT1	PLA2G3	ENPP6	LPCAT4	PLA2G4E	JMJD7-PLA2G4B	CHPT1	AGPS	PLA2G6	PAFAH1B3	PLA2G2E	PLA2G10	PAFAH2	PLA2G2A	PLA2G4A	PLA2G5	PLA2G12B	PLA2G4B	PLA2G7	PLA2G2F	PLPP1	PLPP2	PLA2G2C	PAFAH1B2	PLA2G2D	LPCAT2	PLD1	PLA2G12A	PLD2	PLA2G1B
KEGG_ARACHIDONIC_ACID_METABOLISM	http://www.gsea-msigdb.org/gsea/msigdb/human/geneset/KEGG_ARACHIDONIC_ACID_METABOLISM	EPHX2	CYP2E1	ALOX5	CYP4A11	CYP2J2	GGT1	PLA2G3	AKR1C3	PTGIS	ALOX12B	CYP4F2	CYP2C18	PTGES2	ALOX15B	ALOX15	JMJD7-PLA2G4B	PLA2G6	PLA2G2E	PLA2G10	PLA2G2A	PLA2G4A	PLA2G5	PTGS2	PLA2G12B	PTGS1	PLA2G4B	PLA2G2F	ALOX12	CYP2C9	GPX7	GPX6	CYP2C19	CYP2C8	CBR1	CYP2B6	CBR3	CYP2U1	PLA2G1B	LTA4H	PTGES	GPX5	GPX1	CYP4A22	GPX2	GPX3	GPX4	CYP4F3	PLA2G4E
KEGG_LINOLEIC_ACID_METABOLISM	http://www.gsea-msigdb.org/gsea/msigdb/human/geneset/KEGG_LINOLEIC_ACID_METABOLISM	CYP2E1	CYP3A5	CYP2J2	CYP3A4	PLA2G3	AKR1B10	CYP2C18	CYP1A2	ALOX15	PLA2G4E	JMJD7-PLA2G4B	PLA2G6	PLA2G2E	PLA2G10	PLA2G2A	PLA2G4A	CYP3A43	PLA2G5	PLA2G12B	PLA2G4B	PLA2G2F	PLA2G2C	PLA2G2D	CYP2C9	PLA2G12A	CYP2C19	CYP2C8	CYP3A7	PLA2G1B
KEGG_ALPHA_LINOLENIC_ACID_METABOLISM	http://www.gsea-msigdb.org/gsea/msigdb/human/geneset/KEGG_ALPHA_LINOLENIC_ACID_METABOLISM	JMJD7-PLA2G4B	PLA2G6	PLA2G2E	PLA2G10	PLA2G2A	PLA2G4A	PLA2G5	PLA2G12B	PLA2G4B	PLA2G2F	FADS2	ACOX3	PLA2G2C	PLA2G2D	PLA2G3	PLA2G12A	ACOX1	PLA2G4E	PLA2G1B
KEGG_SPHINGOLIPID_METABOLISM	http://www.gsea-msigdb.org/gsea/msigdb/human/geneset/KEGG_SPHINGOLIPID_METABOLISM	GAL3ST1	SGPP2	GLB1	GALC	SGMS2	GBA1	SPHK2	NEU2	PLPP3	NEU1	ACER2	UGCG	DEGS2	ARSA	SPHK1	SGPL1	NEU3	SMPD4	SGMS1	ACER3	CERK	SMPD2	ENPP7	DEGS1	SGPP1	NEU4	GLA	ACER1	PLPP1	ASAH1	PLPP2	SMPD1	B4GALT6	SPTLC2	SPTLC1	SMPD3	KDSR	UGT8	ASAH2
KEGG_GLYCOSPHINGOLIPID_BIOSYNTHESIS_LACTO_AND_NEOLACTO_SERIES	http://www.gsea-msigdb.org/gsea/msigdb/human/geneset/KEGG_GLYCOSPHINGOLIPID_BIOSYNTHESIS_LACTO_AND_NEOLACTO_SERIES	B3GNT4	B3GNT2	ST3GAL6	B4GALT1	B3GNT5	FUT9	FUT7	FUT6	FUT5	FUT4	FUT3	FUT2	FUT1	B4GAT1	GCNT2	B3GNT3	B3GALT5	ABO	B4GALT3	B4GALT2	ST3GAL4	B4GALT4	ST3GAL3	B3GALT2	B3GALT1	ST8SIA1
KEGG_GLYCOSPHINGOLIPID_BIOSYNTHESIS_GLOBO_SERIES	http://www.gsea-msigdb.org/gsea/msigdb/human/geneset/KEGG_GLYCOSPHINGOLIPID_BIOSYNTHESIS_GLOBO_SERIES	A4GALT	B3GALT5	GLA	FUT9	ST3GAL2	GBGT1	ST3GAL1	FUT2	FUT1	HEXB	NAGA	ST8SIA1	B3GALNT1	HEXA
KEGG_GLYCOSPHINGOLIPID_BIOSYNTHESIS_GANGLIO_SERIES	http://www.gsea-msigdb.org/gsea/msigdb/human/geneset/KEGG_GLYCOSPHINGOLIPID_BIOSYNTHESIS_GANGLIO_SERIES	ST6GALNAC4	ST6GALNAC3	ST6GALNAC6	B4GALNT1	GLB1	ST6GALNAC5	SLC33A1	ST3GAL5	ST3GAL2	ST3GAL1	HEXB	ST8SIA1	B3GALT4	ST8SIA5	HEXA
KEGG_RIBOFLAVIN_METABOLISM	http://www.gsea-msigdb.org/gsea/msigdb/human/geneset/KEGG_RIBOFLAVIN_METABOLISM	ACP4	ENPP3	ENPP1	ACP6	RFK	ACP3	FLAD1	TYR	MTMR7	MTMR6	PHPT1	MTMR1	ACP1	ACP2	ACP5	MTMR2
KEGG_NICOTINATE_AND_NICOTINAMIDE_METABOLISM	http://www.gsea-msigdb.org/gsea/msigdb/human/geneset/KEGG_NICOTINATE_AND_NICOTINAMIDE_METABOLISM	NMNAT1	NT5C2	ENPP3	ENPP1	BST1	NNT	AOX1	CD38	NT5M	NADSYN1	NUDT12	NT5C1B	NT5C3A	NMRK1	NT5C1A	QPRT	NAMPT	NT5C	NMNAT3	PNP	NMNAT2	NT5E	NADK	NNMT
KEGG_PANTOTHENATE_AND_COA_BIOSYNTHESIS	http://www.gsea-msigdb.org/gsea/msigdb/human/geneset/KEGG_PANTOTHENATE_AND_COA_BIOSYNTHESIS	PPCS	ENPP3	PANK3	PPCDC	ENPP1	VNN2	VNN1	PANK1	PANK4	UPB1	DPYS	COASY	DPYD	PANK2	BCAT1	BCAT2
KEGG_GLYCOLYSIS_GLUCONEOGENESIS	http://www.gsea-msigdb.org/gsea/msigdb/human/geneset/KEGG_GLYCOLYSIS_GLUCONEOGENESIS	ACSS2	GCK	PGK2	PGK1	PDHB	PDHA1	PDHA2	PGM2	TPI1	ACSS1	FBP1	ADH1B	HK2	ADH1C	HK1	HK3	ADH4	PGAM2	ADH5	PGAM1	ADH1A	ALDOC	ALDH7A1	LDHAL6B	PKLR	LDHAL6A	ENO1	PKM	PFKP	BPGM	PCK2	PCK1	ALDH1B1	ALDH2	ALDH3A1	AKR1A1	FBP2	PFKM	PFKL	LDHC	GAPDH	ENO3	ENO2	PGAM4	ADH7	ADH6	LDHB	ALDH1A3
KEGG_CITRATE_CYCLE_TCA_CYCLE	http://www.gsea-msigdb.org/gsea/msigdb/human/geneset/KEGG_CITRATE_CYCLE_TCA_CYCLE	IDH3B	DLST	PCK2	CS	PDHB	PCK1	PDHA1	PDHA2	SUCLG2P2	FH	SDHD	OGDH	SDHB	IDH3A	SDHC	IDH2	IDH1	ACO1	ACLY	MDH2	DLD	MDH1	DLAT	OGDHL	PC	SDHA	SUCLG1	SUCLA2	SUCLG2	IDH3G	ACO2
KEGG_PENTOSE_PHOSPHATE_PATHWAY	http://www.gsea-msigdb.org/gsea/msigdb/human/geneset/KEGG_PENTOSE_PHOSPHATE_PATHWAY	RPE	RPIA	PGM2	PGLS	PRPS2	FBP2	PFKM	PFKL	TALDO1	TKT	FBP1	TKTL2	PGD	RBKS	ALDOA	ALDOC	ALDOB	H6PD	RPEL1	PRPS1L1	PRPS1	DERA	G6PD	PGM1	TKTL1	PFKP	GPI
KEGG_PENTOSE_AND_GLUCURONATE_INTERCONVERSIONS	http://www.gsea-msigdb.org/gsea/msigdb/human/geneset/KEGG_PENTOSE_AND_GLUCURONATE_INTERCONVERSIONS	UGT1A10	UGT1A8	RPE	UGT1A7	UGT1A6	UGT2B28	UGT1A5	CRYL1	UGDH	UGT2A1	GUSB	UGT1A9	DCXR	RPEL1	DHDH	UGT2B11	UGP2	XYLB	UGT2B10	AKR1B1	UGT2B7	UGT2B4	UGT2A3	UGT1A4	UGT2B17	UGT1A1	UGT1A3	UGT2B15
KEGG_FRUCTOSE_AND_MANNOSE_METABOLISM	http://www.gsea-msigdb.org/gsea/msigdb/human/geneset/KEGG_FRUCTOSE_AND_MANNOSE_METABOLISM	MPI	PMM2	PMM1	FBP2	PFKM	GMDS	PFKFB4	PFKL	MTMR6	TPI1	PHPT1	PFKFB3	FCSK	PFKFB2	MTMR1	PFKFB1	AKR1B10	FPGT	KHK	FBP1	MTMR2	HK2	HK3	HK1	ALDOA	ALDOC	ALDOB	MTMR7	GFUS	AKR1B1	SORD	GMPPA	PFKP	GMPPB
KEGG_GALACTOSE_METABOLISM	http://www.gsea-msigdb.org/gsea/msigdb/human/geneset/KEGG_GALACTOSE_METABOLISM	GCK	GALK1	GLB1	GALE	B4GALT1	PGM2	LALBA	PFKM	PFKL	MGAM	HK2	HK1	HK3	GALT	G6PC2	GLA	GANC	LCT	GALK2	G6PC1	UGP2	PGM1	AKR1B1	B4GALT2	GAA	PFKP
KEGG_ASCORBATE_AND_ALDARATE_METABOLISM	http://www.gsea-msigdb.org/gsea/msigdb/human/geneset/KEGG_ASCORBATE_AND_ALDARATE_METABOLISM	UGT1A10	UGT1A8	UGT1A7	UGT1A6	ALDH1B1	UGT2B28	ALDH2	UGT1A5	MIOX	UGDH	UGT2A1	ALDH9A1	ALDH3A2	UGT1A9	ALDH7A1	UGT2B11	UGT2B10	UGT2B7	UGT2B4	UGT2A3	UGT1A4	UGT1A1	UGT2B17	UGT1A3	UGT2B15
KEGG_FATTY_ACID_METABOLISM	http://www.gsea-msigdb.org/gsea/msigdb/human/geneset/KEGG_FATTY_ACID_METABOLISM	CPT1A	CPT1C	ACADS	ALDH1B1	ACADSB	ACADL	ALDH2	ACADM	CYP4A11	ACAT2	ACADVL	ACAT1	ACAA2	HADH	HADHB	HADHA	CYP4A22	ADH7	ADH6	ACSL6	ADH1B	ADH1C	ADH4	ECHS1	ADH5	ALDH9A1	ALDH3A2	ACSL5	ADH1A	EHHADH	GCDH	ALDH7A1	ACOX3	ACSL1	ACAA1	CPT2	CPT1B	ACOX1	ECI2	ECI1	ACSL3	ACSL4
KEGG_STEROID_BIOSYNTHESIS	http://www.gsea-msigdb.org/gsea/msigdb/human/geneset/KEGG_STEROID_BIOSYNTHESIS	SOAT1	LSS	SQLE	EBP	CYP51A1	DHCR7	CYP27B1	DHCR24	HSD17B7	MSMO1	FDFT1	SC5D	LIPA	CEL	TM7SF2	NSDHL	SOAT2
KEGG_PRIMARY_BILE_ACID_BIOSYNTHESIS	http://www.gsea-msigdb.org/gsea/msigdb/human/geneset/KEGG_PRIMARY_BILE_ACID_BIOSYNTHESIS	CYP46A1	SLC27A5	BAAT	CYP7B1	AKR1C4	HSD17B4	SCP2	AKR1D1	ACOX2	HSD3B7	CYP27A1	AMACR	CYP7A1	CYP8B1	CYP39A1	CH25H
KEGG_STEROID_HORMONE_BIOSYNTHESIS	http://www.gsea-msigdb.org/gsea/msigdb/human/geneset/KEGG_STEROID_HORMONE_BIOSYNTHESIS	SRD5A3	AKR1C4	CYP3A5	HSD3B2	UGT2B28	HSD3B1	COMT	SULT2B1	CYP3A4	CYP7A1	CYP11A1	AKR1C3	HSD11B2	SULT1E1	HSD11B1	HSD17B2	HSD17B3	CYP21A2	HSD17B1	CYP19A1	CYP17A1	CYP11B2	CYP11B1	HSD17B6	HSD17B7	UGT2B11	UGT2A3	UGT1A4	CYP3A7	UGT1A1	UGT1A3	UGT1A10	UGT1A8	UGT1A7	UGT1A6	UGT1A5	HSD17B8	AKR1C2	AKR1C1	CYP1A1	CYP1B1	STS	UGT2A1	SRD5A2	SRD5A1	CYP3A43	CYP7B1	UGT1A9
KEGG_OXIDATIVE_PHOSPHORYLATION	http://www.gsea-msigdb.org/gsea/msigdb/human/geneset/KEGG_OXIDATIVE_PHOSPHORYLATION	ATP6V1G1	UQCR10	NDUFA5	NDUFA4	COX6CP3	PPA2	ATP5MF	NDUFS7	MT-CYB	ATP6V0A1	ATP6V1G2	ATP6V0B	ATP5PO	MT-CO2	MT-CO1	ATP6AP1	COX8C	MT-CO3	COX5B	COX4I1	ATP6V0A4	ATP12A	MT-ATP6	MT-ATP8	ATP5PD	NDUFA2	NDUFA3	NDUFA1	ATP5MC1P5	UQCRQ	ATP6V1H	ATP5F1D	LHPP	ATP6V0D2	COX7A2L	ATP5MC3	ATP6V1C2	ATP5MC2	ATP5MC1	ATP5PB	ATP5F1E	COX5A	TCIRG1	UQCRHL	ATP4B	ATP6V1D	ATP4A	ATP5F1A
KEGG_PURINE_METABOLISM	http://www.gsea-msigdb.org/gsea/msigdb/human/geneset/KEGG_PURINE_METABOLISM	POLR2G	NT5C2	POLR2H	ENPP3	POLR2E	POLR2F	ENPP1	XDH	POLR2I	POLR2J	POLE3	ADSS2	PRPS2	ADSL	NME6	POLR1D	PNPT1	POLR2K	PDE11A	POLD3	POLR2L	AK1	NME1-NME2	AK2	AK4	POLA2	CANT1	AMPD1	AMPD3	AMPD2	NME4	GUCY2D	NME1	ATIC	NME2	DGUOK	POLR3C	NME3	POLR3G	POLR3F	PRUNE1	ADPRM	PDE4B	PDE4C	PDE3B	PDE4A	NUDT2	GMPR2
KEGG_PYRIMIDINE_METABOLISM	http://www.gsea-msigdb.org/gsea/msigdb/human/geneset/KEGG_PYRIMIDINE_METABOLISM	NT5C2	POLR2G	POLR2H	POLR2E	POLR2F	POLR2I	POLR2J	POLE3	TYMS	TXNRD1	NME6	POLR1D	PNPT1	POLR2K	DHODH	POLD3	POLR2L	NME1-NME2	POLA2	UPRT	CANT1	NME4	NME1	NME2	NME3	POLR3C	POLR3G	POLR3F	NUDT2	PRIM1	PRIM2	NME5	POLD4	DTYMK	CTPS1	POLA1	ENTPD8	POLE2	POLD1	POLD2	POLE	CAD	CMPK2	POLR1E	NT5C1A	POLR3A	DCTD	POLR2B
KEGG_ALANINE_ASPARTATE_AND_GLUTAMATE_METABOLISM	http://www.gsea-msigdb.org/gsea/msigdb/human/geneset/KEGG_ALANINE_ASPARTATE_AND_GLUTAMATE_METABOLISM	GLUD2	GFPT2	AGXT2	CPS1	GLS2	ABAT	ADSS2	ADSL	GLUD1	GLS	ASL	IL4I1	GPT	GFPT1	GPT2	DDO	ADSS1	ACY3	GAD1	GAD2	GOT2	AGXT	GLUL	NIT2	GOT1	ALDH4A1	CAD	ALDH5A1	ASS1	ASNS	PPAT	ASPA
KEGG_GLYCINE_SERINE_AND_THREONINE_METABOLISM	http://www.gsea-msigdb.org/gsea/msigdb/human/geneset/KEGG_GLYCINE_SERINE_AND_THREONINE_METABOLISM	ALAS1	ALAS2	GLYCTK	MAOB	AGXT2	MAOA	AOC2	GATM	SDS	AOC3	GNMT	SHMT1	GCAT	PHGDH	DMGDH	SHMT2	SRR	PSAT1	BHMT	GLDC	DLD	GAMT	PSPH	AGXT	SARDH	AMT	CHDH	CBS	CTH	PIPOX	DAO
KEGG_CYSTEINE_AND_METHIONINE_METABOLISM	http://www.gsea-msigdb.org/gsea/msigdb/human/geneset/KEGG_CYSTEINE_AND_METHIONINE_METABOLISM	AMD1	SRM	ADI1	AHCY	DNMT1	SDS	TRDMT1	DNMT3A	DNMT3B	LDHC	IL4I1	SMS	LDHB	ENOPH1	BHMT	GOT2	CDO1	APIP	GOT1	LDHAL6B	TAT	AHCYL1	MTAP	MAT2B	LDHA	MTR	CBS	MAT1A	AHCYL2	CTH	MAT2A	MPST	LDHAL6A	DNMT3L
KEGG_VALINE_LEUCINE_AND_ISOLEUCINE_DEGRADATION	http://www.gsea-msigdb.org/gsea/msigdb/human/geneset/KEGG_VALINE_LEUCINE_AND_ISOLEUCINE_DEGRADATION	AOX1	ALDH1B1	ACADS	ACADSB	ABAT	ALDH2	ACADM	ACAT2	HSD17B10	ACAT1	OXCT1	ACAA2	IL4I1	HADH	MCEE	HADHB	DBT	HADHA	ALDH6A1	HMGCL	IVD	BCKDHB	ACAD8	ECHS1	ALDH9A1	ALDH3A2	PCCB	HIBCH	DLD	HMGCS2	EHHADH	HMGCS1	PCCA	ALDH7A1	HIBADH	ACAA1	OXCT2	MMUT	MCCC2	BCAT1	AUH	BCAT2	BCKDHA	MCCC1
KEGG_VALINE_LEUCINE_AND_ISOLEUCINE_BIOSYNTHESIS	http://www.gsea-msigdb.org/gsea/msigdb/human/geneset/KEGG_VALINE_LEUCINE_AND_ISOLEUCINE_BIOSYNTHESIS	PDHB	VARS2	IARS2	PDHA1	PDHA2	LARS1	LARS2	VARS1	BCAT1	BCAT2	IARS1
KEGG_LYSINE_DEGRADATION	http://www.gsea-msigdb.org/gsea/msigdb/human/geneset/KEGG_LYSINE_DEGRADATION	SUV39H2	AASDHPPT	DLST	ALDH1B1	AASDH	ALDH2	ACAT2	PLOD2	PLOD1	TMLHE	EHMT2	ACAT1	KMT5A	HADH	SETMAR	OGDH	HADHA	BBOX1	AASS	ECHS1	ALDH9A1	ALDH3A2	KMT5B	SUV39H1	ASH1L	SETD1B	DOT1L	NSD2	EHHADH	OGDHL	SETD1A	GCDH	KMT5C	SETD7	ALDH7A1	NSD3	EHMT1	SETDB1	AADAT	SETD2	SETDB2	PLOD3	NSD1	PIPOX
KEGG_ARGININE_AND_PROLINE_METABOLISM	http://www.gsea-msigdb.org/gsea/msigdb/human/geneset/KEGG_ARGININE_AND_PROLINE_METABOLISM	SRM	AZIN2	GLUD2	GLS2	ARG1	ARG2	GLUD1	GLS	ASL	CKMT1A	P4HA2	SMS	CKB	NOS3	NOS2	NOS1	GOT2	GLUL	P4HA1	AOC1	ALDH7A1	LAP3	AGMAT	GOT1	PYCR1	ASS1	ALDH18A1	SAT1	NAGS	DAO	AMD1	MAOB	MAOA	CPS1	P4HA3	ALDH1B1	GATM	ALDH2	OTC	PRODH2	OAT	CKM	ACY1	SAT2	ALDH9A1	ALDH3A2	CKMT1B	PYCR3
KEGG_HISTIDINE_METABOLISM	http://www.gsea-msigdb.org/gsea/msigdb/human/geneset/KEGG_HISTIDINE_METABOLISM	CNDP1	MAOB	MAOA	ALDH1B1	ALDH2	METTL6	ALDH3A1	BUD23	HAL	HNMT	DDC	ACY3	ALDH1A3	METTL2B	ALDH3B1	ALDH3B2	ALDH9A1	ALDH3A2	HEMK1	LCMT2	UROC1	TRMT11	AOC1	ALDH7A1	FTCD	AMDHD1	ASPA	LCMT1	HDC
KEGG_TYROSINE_METABOLISM	http://www.gsea-msigdb.org/gsea/msigdb/human/geneset/KEGG_TYROSINE_METABOLISM	MAOB	MAOA	HPD	AOX1	AOC2	TYR	HGD	METTL6	ALDH3A1	COMT	AOC3	BUD23	IL4I1	GSTZ1	DDC	ADH7	DBH	ADH6	METTL2B	ADH1B	ALDH1A3	ADH1C	ALDH3B1	ADH4	ALDH3B2	ADH5	HEMK1	ADH1A	GOT2	LCMT2	TRMT11	GOT1	TYRP1	TAT	MIF	NAA80	PNMT	DCT	LCMT1	TPO	TH	FAH
KEGG_PHENYLALANINE_METABOLISM	http://www.gsea-msigdb.org/gsea/msigdb/human/geneset/KEGG_PHENYLALANINE_METABOLISM	ALDH1A3	ALDH3B1	ALDH3B2	MAOB	MAOA	HPD	GOT2	AOC2	ALDH3A1	AOC3	PAH	GOT1	PRDX6	TAT	MIF	NAA80	IL4I1	DDC
KEGG_TRYPTOPHAN_METABOLISM	http://www.gsea-msigdb.org/gsea/msigdb/human/geneset/KEGG_TRYPTOPHAN_METABOLISM	MAOB	MAOA	IDO2	AOX1	ALDH1B1	AANAT	ALDH2	WARS1	IDO1	CAT	ACAT2	ACAT1	IL4I1	HADH	OGDH	TPH1	HADHA	DDC	AFMID	CYP1A1	CYP1A2	CYP1B1	ASMT	ECHS1	ALDH9A1	KMO	ALDH3A2	WARS2	EHHADH	OGDHL	GCDH	ALDH7A1	AOC1	INMT	TDO2	HAAO	KYNU	AADAT	TPH2	ACMSD
KEGG_BETA_ALANINE_METABOLISM	http://www.gsea-msigdb.org/gsea/msigdb/human/geneset/KEGG_BETA_ALANINE_METABOLISM	CNDP1	SRM	ECHS1	ALDH9A1	ALDH3A2	GAD1	GAD2	AOC2	ALDH1B1	HIBCH	ABAT	EHHADH	ALDH2	ACADM	UPB1	ALDH7A1	AOC3	DPYS	DPYD	MLYCD	HADHA	SMS
KEGG_TAURINE_AND_HYPOTAURINE_METABOLISM	http://www.gsea-msigdb.org/gsea/msigdb/human/geneset/KEGG_TAURINE_AND_HYPOTAURINE_METABOLISM	GGT7	CSAD	GGT5	GGT1	GAD1	BAAT	GAD2	GGT6	CDO1	ADO
KEGG_SELENOAMINO_ACID_METABOLISM	http://www.gsea-msigdb.org/gsea/msigdb/human/geneset/KEGG_SELENOAMINO_ACID_METABOLISM	METTL6	AHCY	BUD23	SEPHS1	GGT1	SEPHS2	METTL2B	HEMK1	GGT6	LCMT2	PAPSS1	PAPSS2	TRMT11	MARS2	SCLY	AHCYL1	GGT7	GGT5	MAT2B	MAT1A	LCMT1	CBS	AHCYL2	CTH	MAT2A	MARS1
KEGG_GLUTATHIONE_METABOLISM	http://www.gsea-msigdb.org/gsea/msigdb/human/geneset/KEGG_GLUTATHIONE_METABOLISM	SRM	GGT1	GSTP1	GSTT2	GSTT1	GSTZ1	RRM2B	SMS	PGD	GSTO1	GSTA5	MGST2	LAP3	MGST1	MGST3	GSTA3	GSTM1	GPX7	GSTA4	GPX6	GSTM4	GGCT	GSTM3	GSTM2	GSTM5	GSTA1	GSTA2	GSR	GSS	RRM1	RRM2	GCLC	GSTK1	GPX5	TXNDC12	GPX1	GPX2	GPX3	IDH2	GPX4	IDH1	OPLAH	GCLM	GGT6	ANPEP	GGT7	GSTO2	GGT5
KEGG_STARCH_AND_SUCROSE_METABOLISM	http://www.gsea-msigdb.org/gsea/msigdb/human/geneset/KEGG_STARCH_AND_SUCROSE_METABOLISM	ENPP3	GCK	ENPP1	AMY2B	UGT2B28	PGM2	UXS1	UGDH	MGAM	GYS1	GYS2	HK2	HK3	HK1	GBA3	GUSB	TREH	AMY1A	AMY1B	AMY1C	AMY2A	UGT2B11	PYGB	PYGM	PYGL	UGT2A3	UGT1A4	UGT1A1	UGT1A3	UGT1A10	UGT1A8	UGT1A7	UGT1A6	PGM2L1	AGL	UGT1A5	SI	UGT2A1	GBE1	UGT1A9	G6PC2	GANC	G6PC1	UGP2	PGM1	UGT2B10	UGT2B7	UGT2B4
KEGG_AMINO_SUGAR_AND_NUCLEOTIDE_SUGAR_METABOLISM	http://www.gsea-msigdb.org/gsea/msigdb/human/geneset/KEGG_AMINO_SUGAR_AND_NUCLEOTIDE_SUGAR_METABOLISM	MPI	GCK	GFPT2	GALK1	GALE	PMM2	PGM2	PMM1	AMDHD2	GNPDA2	GMDS	UXS1	GNPNAT1	NANS	UGDH	CYB5R3	GFPT1	FCSK	NANP	CYB5R1	FPGT	HEXB	HEXA	HK2	HK1	HK3	GALT	GNE	NAGK	CHIT1	UAP1	RENBP	CHIA	NPL	UGP2	GALK2	GFUS	PGM1	CMAS	PGM3	GNPDA1	GMPPA	GPI	GMPPB
KEGG_GLYCOSAMINOGLYCAN_BIOSYNTHESIS_CHONDROITIN_SULFATE	http://www.gsea-msigdb.org/gsea/msigdb/human/geneset/KEGG_GLYCOSAMINOGLYCAN_BIOSYNTHESIS_CHONDROITIN_SULFATE	DSE	B3GALT6	CHPF	XYLT1	CHSY3	XYLT2	CHST14	B3GAT1	CHSY1	CHST11	CHPF2	CHST15	B4GALT7	CHST7	UST	CHST13	CSGALNACT2	B3GAT2	CSGALNACT1	CHST3	CHST12	B3GAT3
KEGG_GLYCOSAMINOGLYCAN_BIOSYNTHESIS_HEPARAN_SULFATE	http://www.gsea-msigdb.org/gsea/msigdb/human/geneset/KEGG_GLYCOSAMINOGLYCAN_BIOSYNTHESIS_HEPARAN_SULFATE	HS3ST5	EXT2	EXT1	NDST3	XYLT1	XYLT2	B3GAT1	NDST1	GLCE	HS3ST3B1	HS2ST1	HS6ST2	B3GAT3	HS3ST1	B3GALT6	HS3ST2	HS6ST1	HS3ST3A1	NDST2	NDST4	HS6ST3	B4GALT7	B3GAT2	EXTL1	EXTL2	EXTL3
KEGG_INOSITOL_PHOSPHATE_METABOLISM	http://www.gsea-msigdb.org/gsea/msigdb/human/geneset/KEGG_INOSITOL_PHOSPHATE_METABOLISM	PLCB2	PLCB1	INPP1	IPMK	PLCD1	PLCB3	PLCB4	MIOX	TPI1	INPP5A	INPP5B	INPP4A	INPPL1	SYNJ2	PIP4K2B	PLCD3	PIKFYVE	IMPA1	IMPA2	PIP5K1A	PIP5K1B	ISYNA1	INPP5J	INPP5K	SYNJ1	PLCD4	ITPKA	ITPKB	ITPK1	CDIPT	INPP4B	PLCE1	ALDH6A1	PIP5K1C	PIK3C3	PIK3C2B	PIK3C2G	PIP4K2A	PIK3C2A	PTEN	PIP4K2C	MINPP1	IPPK	PIK3CA	PIK3CB	PIK3CD	PLCG1	PLCG2
KEGG_PYRUVATE_METABOLISM	http://www.gsea-msigdb.org/gsea/msigdb/human/geneset/KEGG_PYRUVATE_METABOLISM	ACSS2	PCK2	ME3	GRHPR	PDHB	PCK1	PDHA1	ALDH1B1	PDHA2	HAGH	ALDH2	ACAT2	ACAT1	LDHC	LDHD	HAGHL	ACSS1	LDHB	ACYP2	ME1	ACYP1	ALDH9A1	ALDH3A2	ME2	DLD	MDH2	DLAT	MDH1	ALDH7A1	PC	GLO1	LDHAL6B	LDHA	ACACB	ACACA	PKLR	AKR1B1	LDHAL6A	PKM	ACOT12
KEGG_GLYOXYLATE_AND_DICARBOXYLATE_METABOLISM	http://www.gsea-msigdb.org/gsea/msigdb/human/geneset/KEGG_GLYOXYLATE_AND_DICARBOXYLATE_METABOLISM	ACO1	GLYCTK	MTHFD2	GRHPR	CS	HAO1	MDH2	MDH1	MTHFD2L	PGP	MTHFD1L	MTHFD1	HAO2	AFMID	HYI	ACO2
KEGG_PROPANOATE_METABOLISM	http://www.gsea-msigdb.org/gsea/msigdb/human/geneset/KEGG_PROPANOATE_METABOLISM	ACSS2	ALDH1B1	ABAT	SUCLG2P2	ALDH2	ACADM	ACAT2	ACAT1	LDHC	MCEE	HADHA	ALDH6A1	ACSS1	LDHB	ECHS1	ALDH9A1	ALDH3A2	PCCB	HIBCH	EHHADH	PCCA	ALDH7A1	LDHAL6B	SUCLG1	MLYCD	LDHA	SUCLA2	ACACB	MMUT	SUCLG2	ACACA	ACSS3	LDHAL6A
KEGG_BUTANOATE_METABOLISM	http://www.gsea-msigdb.org/gsea/msigdb/human/geneset/KEGG_BUTANOATE_METABOLISM	AACS	PDHB	ALDH1B1	ACADS	PDHA1	ABAT	PDHA2	ALDH2	ACAT2	ACAT1	OXCT1	HADH	BDH1	HADHA	ACSM1	HMGCL	AKR1B10	ECHS1	ALDH9A1	GAD1	ALDH3A2	ACSM3	GAD2	ACSM4	HMGCS2	EHHADH	HMGCS1	ALDH7A1	ALDH5A1	BDH2	OXCT2	ACSM2A	ACSM5	L2HGDH
KEGG_ONE_CARBON_POOL_BY_FOLATE	http://www.gsea-msigdb.org/gsea/msigdb/human/geneset/KEGG_ONE_CARBON_POOL_BY_FOLATE	MTHFD2	GART	TYMS	FTCD	ALDH1L1	MTHFS	MTFMT	AMT	MTHFD2L	DHFR	SHMT1	MTHFD1L	MTHFD1	MTR	ATIC	MTHFR	SHMT2
KEGG_FOLATE_BIOSYNTHESIS	http://www.gsea-msigdb.org/gsea/msigdb/human/geneset/KEGG_FOLATE_BIOSYNTHESIS	QDPR	ALPP	ALPG	DHFR	GGH	GCH1	FPGS	SPR	ALPL	PTS	ALPI
KEGG_RETINOL_METABOLISM	http://www.gsea-msigdb.org/gsea/msigdb/human/geneset/KEGG_RETINOL_METABOLISM	RPE65	CYP3A5	UGT2B28	CYP4A11	CYP3A4	RDH8	DHRS3	CYP2C18	ADH1B	ADH1C	ADH4	ADH5	DGAT2	ADH1A	BCO1	RDH10	CYP26A1	UGT2B11	CYP2C9	AWAT2	CYP26C1	CYP2C19	CYP2C8	CYP2B6	UGT2A3	CYP2A13	UGT1A4	CYP3A7	UGT1A1	UGT1A3	CYP26B1	DHRS9	UGT1A10	DGAT1	UGT1A8	UGT1A7	UGT1A6	ALDH1A1	RETSAT	RDH12	LRAT	RDH11	UGT1A5	CYP2A6	CYP2A7	CYP4A22	DHRS4	CYP1A1
KEGG_PORPHYRIN_AND_CHLOROPHYLL_METABOLISM	http://www.gsea-msigdb.org/gsea/msigdb/human/geneset/KEGG_PORPHYRIN_AND_CHLOROPHYLL_METABOLISM	ALAS1	COX10	UGT1A10	ALAS2	UGT1A8	UGT1A7	ALAD	UGT1A6	CPOX	BLVRA	UGT2B28	BLVRB	UGT1A5	UROS	HCCS	UGT2A1	GUSB	FTMT	UGT1A9	MMAB	FECH	HMOX1	HMOX2	UGT2B11	PPOX	FTH1	UGT2B10	UGT2B7	UROD	UGT2B4	COX15	HMBS	CP	UGT2A3	UGT1A4	EARS2	UGT2B17	UGT1A1	EPRS1	UGT2B15	UGT1A3
KEGG_TERPENOID_BACKBONE_BIOSYNTHESIS	http://www.gsea-msigdb.org/gsea/msigdb/human/geneset/KEGG_TERPENOID_BACKBONE_BIOSYNTHESIS	GGPS1	PDSS1	HMGCS2	IDI2	HMGCS1	MVK	ACAT2	ACAT1	FDPS	PDSS2	PMVK	DHDDS	MVD	HMGCR	IDI1
KEGG_LIMONENE_AND_PINENE_DEGRADATION	http://www.gsea-msigdb.org/gsea/msigdb/human/geneset/KEGG_LIMONENE_AND_PINENE_DEGRADATION	NAA80	ECHS1	ALDH9A1	ALDH3A2	HADHA	ALDH1B1	EHHADH	YOD1	ALDH2	ALDH7A1
KEGG_NITROGEN_METABOLISM	http://www.gsea-msigdb.org/gsea/msigdb/human/geneset/KEGG_NITROGEN_METABOLISM	CA5A	CA5B	CA6	CA12	CA7	GLUD2	CA2	CPS1	CA3	CA4	GLS2	GLUL	CA8	CA14	GLUD1	CA9	CA1	GLS	AMT	HAL	ASNS	CA13	CTH
KEGG_SULFUR_METABOLISM	http://www.gsea-msigdb.org/gsea/msigdb/human/geneset/KEGG_SULFUR_METABOLISM	SULT1E1	PAPSS1	SULT1A4	SULT1A3	PAPSS2	CHST11	SULT1A1	SULT2B1	SUOX	BPNT1	CHST13	SULT1A2	CHST12
KEGG_METABOLISM_OF_XENOBIOTICS_BY_CYTOCHROME_P450	http://www.gsea-msigdb.org/gsea/msigdb/human/geneset/KEGG_METABOLISM_OF_XENOBIOTICS_BY_CYTOCHROME_P450	CYP2F1	CYP2E1	AKR1C4	EPHX1	CYP3A5	UGT2B28	CYP3A4	GSTP1	GSTT2	GSTT1	AKR1C3	GSTZ1	CYP2C18	ADH1B	CYP2S1	ADH1C	ADH4	ADH5	GSTO1	ADH1A	GSTA5	MGST2	MGST1	MGST3	GSTA3	GSTM1	UGT2B11	CYP2C9	GSTA4	CYP2C19	GSTM4	CYP2C8	GSTM3	CYP2B6	GSTM2	UGT2A3	UGT1A4	UGT1A1	CYP3A7	UGT1A3	GSTM5	UGT1A10	UGT1A8	UGT1A7	GSTA1	UGT1A6	GSTA2	ALDH3A1
KEGG_DRUG_METABOLISM_CYTOCHROME_P450	http://www.gsea-msigdb.org/gsea/msigdb/human/geneset/KEGG_DRUG_METABOLISM_CYTOCHROME_P450	CYP2E1	CYP3A5	UGT2B28	CYP3A4	GSTP1	GSTT2	GSTT1	GSTZ1	CYP2C18	CYP2D6	ADH1B	FMO4	ADH1C	ADH4	ADH5	GSTO1	ADH1A	GSTA5	MGST2	MGST1	FMO1	FMO2	MGST3	FMO3	GSTA3	GSTM1	UGT2B11	CYP2C9	FMO5	GSTA4	CYP2C19	GSTM4	CYP2C8	GSTM3	CYP2B6	GSTM2	UGT2A3	CYP2A13	UGT1A4	UGT1A1	CYP3A7	UGT1A3	GSTM5	UGT1A10	UGT1A8	UGT1A7	GSTA1	UGT1A6
KEGG_DRUG_METABOLISM_OTHER_ENZYMES	http://www.gsea-msigdb.org/gsea/msigdb/human/geneset/KEGG_DRUG_METABOLISM_OTHER_ENZYMES	XDH	CYP3A5	UGT2B28	UPB1	CYP3A4	GMPS	UPP2	HPRT1	CDA	GUSB	IMPDH1	IMPDH2	CES2	UCKL1	UGT2B11	TPMT	NAT1	CES5A	CYP2A13	UGT2A3	UGT1A4	CYP3A7	UGT1A1	UGT1A3	UGT1A10	UGT1A8	UGT1A7	ITPA	UGT1A6	UGT1A5	CYP2A6	CYP2A7	DPYS	TYMP	DPYD	UMPS	UCK2	TK1	TK2	UPP1	UGT2A1	CYP3A43	CES1	UGT1A9	NAT2	UGT2B10	UGT2B7	UGT2B4
KEGG_BIOSYNTHESIS_OF_UNSATURATED_FATTY_ACIDS	http://www.gsea-msigdb.org/gsea/msigdb/human/geneset/KEGG_BIOSYNTHESIS_OF_UNSATURATED_FATTY_ACIDS	ACOT4	TECR	BAAT	ELOVL5	ELOVL6	ACOT2	YOD1	ELOVL2	FADS1	FADS2	ACOX3	PECR	SCD5	SCD	HACD1	ACAA1	HADHA	ACOT1	ACOT7	ACOX1	HSD17B12	HACD2
[truncated: 111 more columns]

## Sheet: Table S3
Supplementary Table 3: The siRNA sequences
Name	siRNA sequences - Sense (5'-3')	siRNA sequences - Anti-sense (5'-3')
si-NC	UUCUCCGAACGUGUCACGUTT	ACGUGACACGUUCGGAGAATT
si-LYPD3 #1	GCAGGUAAUGAGAGUGCAUTT	AUGCACUCUCAUUACCUGCTT
si-LYPD3 #2	CCAGCGAUCAUGUCUACAATT	UUGUAGACAUGAUCGCUGGTT
si-LYPD3 #3	GCUGUGUCCAGGAUGAAUUTT	AAUUCAUCCUGGACACAGCTT
Abbreviation: LYPD3: LY6/PLAUR domain containing 3

## Sheet: Table S4
Supplementary Table 4: The antibodies and their corresponding dilution ratios
Antibodies	Manufacturer	Catalogue Number	Dilution	Usage
Anti-β-actin	Proteintech	66009-1-Ig	1:10000	WB
Anti-LYPD3	Abcam	ab151709	1:1000	WB
Abbreviation: WB: Western blot, LYPD3: LY6/PLAUR domain containing 3

## Sheet: Table S5
Supplementary Table 5: The primer sequences
Gene	Forward Primer (5'-3')	Reverse Primer (5'-3')
β-actin	CATGTACGTTGCTATCCAGGC	CTCCTTAATGTCACGCACGAT
LYPD3	CACCAGGACCGCAGCAATTCAG	CACAGTAGGACACCAGCAGCCA
Abbreviation: LYPD3: LY6/PLAUR domain containing 3

## Sheet: Table S6
Supplementary Table 6: The C-indices of KEGG metabolic scores in different LUAD cohorts.
Metabolism	TCGA	GSE42127	GSE68465	GSE72094	Mean_Cindex
KEGG_PYRIMIDINE_METABOLISM	1	0.744873	1	0.851913	0.899196
KEGG_ONE_CARBON_POOL_BY_FOLATE	0.877815	0.680886	0.780588	0.770988	0.777569
KEGG_PURINE_METABOLISM	0.918377	0.525021	0.813033	0.720066	0.744124
KEGG_GLYCOLYSIS_GLUCONEOGENESIS	0.783444	1	0.764779	0.162125	0.677587
KEGG_GLYOXYLATE_AND_DICARBOXYLATE_METABOLISM	0.946523	0.408532	0.710201	0.615745	0.67025
KEGG_PRIMARY_BILE_ACID_BIOSYNTHESIS	0.390397	0.409352	0.760929	1	0.64017
KEGG_SELENOAMINO_ACID_METABOLISM	0.404305	0.907301	0.262579	0.948252	0.630609
KEGG_FRUCTOSE_AND_MANNOSE_METABOLISM	0.598179	0.958983	0.664421	0.196807	0.604597
KEGG_CYSTEINE_AND_METHIONINE_METABOLISM	0.799338	0.461034	0.762304	0.333884	0.58914
KEGG_PYRUVATE_METABOLISM	0.567715	0.723544	0.592109	0.451142	0.583628
KEGG_FOLATE_BIOSYNTHESIS	0.599007	0.311731	0.537393	0.884668	0.5832
KEGG_N_GLYCAN_BIOSYNTHESIS	0.727318	0.559475	0.419714	0.490228	0.549184
KEGG_PENTOSE_PHOSPHATE_PATHWAY	0.776325	0.26087	0.741133	0.403523	0.545463
KEGG_RIBOFLAVIN_METABOLISM	0.588907	0.540607	0.58716	0.441784	0.539614
KEGG_CITRATE_CYCLE_TCA_CYCLE	0.709106	0.457752	0.477866	0.452794	0.52438
KEGG_GALACTOSE_METABOLISM	0.64851	0.825267	0.544405	0.0396367	0.514454
KEGG_BETA_ALANINE_METABOLISM	0.236589	0.789171	0.213775	0.66997	0.477376
KEGG_ARACHIDONIC_ACID_METABOLISM	0.538411	0.321575	0.467418	0.579411	0.476704
KEGG_AMINO_SUGAR_AND_NUCLEOTIDE_SUGAR_METABOLISM	0.562086	0.825267	0.384108	0.0762455	0.461927
KEGG_SPHINGOLIPID_METABOLISM	0.361424	0.840033	0.197415	0.445637	0.461127
KEGG_OXIDATIVE_PHOSPHORYLATION	0.558113	0.743232	0.482541	0.00963391	0.44838
KEGG_FATTY_ACID_METABOLISM	0.136258	0.504512	0.436074	0.716488	0.448333
KEGG_TRYPTOPHAN_METABOLISM	0.299834	0.678425	0.280863	0.522158	0.44532
KEGG_SULFUR_METABOLISM	0.335265	0.481542	0.540005	0.409304	0.441529
KEGG_O_GLYCAN_BIOSYNTHESIS	0.440232	0.582445	0.509623	0.191577	0.430969
KEGG_INOSITOL_PHOSPHATE_METABOLISM	0.259437	0.368335	0.507974	0.574456	0.42755
KEGG_GLYCOSPHINGOLIPID_BIOSYNTHESIS_LACTO_AND_NEOLACTO_SERIES	0.573344	0.76292	0.343965	0	0.420057
KEGG_VALINE_LEUCINE_AND_ISOLEUCINE_DEGRADATION	0.162086	0.342904	0.306984	0.766859	0.394708
KEGG_DRUG_METABOLISM_CYTOCHROME_P450	0.348344	0.372436	0.566813	0.284613	0.393052
KEGG_PROPANOATE_METABOLISM	0.011755	0.766202	0.299285	0.45417	0.382853
KEGG_PHENYLALANINE_METABOLISM	0.593543	0.314192	0.277839	0.312414	0.374497
KEGG_NITROGEN_METABOLISM	0.225828	0.45283	0.0795986	0.730801	0.372264
KEGG_GLYCOSAMINOGLYCAN_BIOSYNTHESIS_HEPARAN_SULFATE	0.211589	0.254307	0.274402	0.686485	0.356696
KEGG_PORPHYRIN_AND_CHLOROPHYLL_METABOLISM	0.589073	0.342904	0.304647	0.185797	0.355605
KEGG_STARCH_AND_SUCROSE_METABOLISM	0.516722	0.196883	0.489277	0.217726	0.355152
KEGG_ARGININE_AND_PROLINE_METABOLISM	0.283278	0.456112	0.216937	0.449491	0.351454
KEGG_GLYCEROLIPID_METABOLISM	0.375166	0.410172	0.263404	0.343793	0.348134
KEGG_GLYCOSAMINOGLYCAN_BIOSYNTHESIS_CHONDROITIN_SULFATE	0.461589	0.136177	0.239346	0.549959	0.346768
KEGG_TYROSINE_METABOLISM	0.514238	0.314192	0.222299	0.296449	0.336795
KEGG_DRUG_METABOLISM_OTHER_ENZYMES	0.437086	0.186218	0.384245	0.327828	0.333844
KEGG_GLUTATHIONE_METABOLISM	0.365728	0.511895	0.222574	0.227085	0.331821
KEGG_METABOLISM_OF_XENOBIOTICS_BY_CYTOCHROME_P450	0.206623	0.689089	0.331729	0.0957886	0.330807
KEGG_ALANINE_ASPARTATE_AND_GLUTAMATE_METABOLISM	0.428477	0.2379	0.432912	0.211671	0.32774
KEGG_RETINOL_METABOLISM	0.237748	0.364233	0.403629	0.304432	0.327511
KEGG_GLYCOSPHINGOLIPID_BIOSYNTHESIS_GLOBO_SERIES	0.127152	0.814602	0.261479	0.0743187	0.319388
KEGG_TERPENOID_BACKBONE_BIOSYNTHESIS	0.488907	0.0836751	0.457795	0.23837	0.317187
KEGG_GLYCEROPHOSPHOLIPID_METABOLISM	0.0293046	0	0.538356	0.66474	0.3081
KEGG_BUTANOATE_METABOLISM	0.163576	0.344545	0.213225	0.487201	0.302137
KEGG_GLYCINE_SERINE_AND_THREONINE_METABOLISM	0.0574503	0.103363	0.228485	0.8109	0.30005
KEGG_GLYCOSYLPHOSPHATIDYLINOSITOL_GPI_ANCHOR_BIOSYNTHESIS	0.349834	0.383921	0.229447	0.19956	0.290691
KEGG_PENTOSE_AND_GLUCURONATE_INTERCONVERSIONS	0.297682	0.345365	0.143525	0.237545	0.256029
KEGG_STEROID_BIOSYNTHESIS	0.19702	0.438884	0.0383558	0.0737682	0.187007
KEGG_OTHER_GLYCAN_DEGRADATION	0	NA	0.68353	0.753647	NA
KEGG_GLYCOSAMINOGLYCAN_DEGRADATION	0.251159	NA	0.241545	0.0344068	NA
KEGG_GLYCOSAMINOGLYCAN_BIOSYNTHESIS_KERATAN_SULFATE	0.665397	NA	0.139126	0.472887	NA
KEGG_ETHER_LIPID_METABOLISM	0.232285	NA	0.289387	0.656482	NA
KEGG_LINOLEIC_ACID_METABOLISM	0.409934	NA	0.0894968	0.200385	NA
KEGG_ALPHA_LINOLENIC_ACID_METABOLISM	0.559603	NA	0.508936	0.525186	NA
KEGG_GLYCOSPHINGOLIPID_BIOSYNTHESIS_GANGLIO_SERIES	0.398344	NA	0.631427	0.603083	NA
KEGG_NICOTINATE_AND_NICOTINAMIDE_METABOLISM	0.588742	NA	0.370223	0.615469	NA
KEGG_PANTOTHENATE_AND_COA_BIOSYNTHESIS	0.124669	NA	0.213088	0.712634	NA
KEGG_ASCORBATE_AND_ALDARATE_METABOLISM	0.267053	NA	0.435524	0.205065	NA
KEGG_STEROID_HORMONE_BIOSYNTHESIS	0.0922185	NA	0.530107	0.300578	NA
KEGG_VALINE_LEUCINE_AND_ISOLEUCINE_BIOSYNTHESIS	0.653311	NA	0.28705	0.1346	NA
KEGG_LYSINE_DEGRADATION	0.554305	NA	0.567088	0.39444	NA
KEGG_HISTIDINE_METABOLISM	0.113576	NA	0.328568	0.532618	NA
KEGG_TAURINE_AND_HYPOTAURINE_METABOLISM	0.760927	NA	0	0.655656	NA
KEGG_LIMONENE_AND_PINENE_DEGRADATION	0.33096	NA	0.46948	0.429948	NA
KEGG_BIOSYNTHESIS_OF_UNSATURATED_FATTY_ACIDS	0.595199	NA	0.321144	0.227911	NA

## Sheet: Table S7
Supplementary Table 7: Importance of variables in the RSF model.
	Importance	Relative.Imp
LYPD3	0.0201	1
SLC2A1	0.0194	0.9684
HLF	0.015	0.7464
RRM2	0.0143	0.7102
TACC3	0.0133	0.6634
SERPINB5	0.0117	0.5844
KIF14	0.0113	0.5617
ECT2	0.0109	0.5437
HMMR	0.0109	0.5433
PGC	0.0096	0.4778
DTL	0.0072	0.3592
OIP5	0.0067	0.3339
SPC25	0.0065	0.3229
BUB1B	0.0058	0.2876
HSD17B6	0.0057	0.2848
CHEK1	0.0056	0.2804
CYP4B1	0.0055	0.276
CCNA2	0.0054	0.2682
EXO1	0.0053	0.2622
GGH	0.0049	0.246
TMPRSS2	0.0049	0.2439
CTSH	0.0049	0.2432
LPL	0.0048	0.2416
CDKN3	0.0047	0.2323
CCNB1	0.0045	0.2226
FOLR1	0.0041	0.2056
SFTPD	0.004	0.2013
CACNA2D2	0.004	0.1999
SFTPB	0.0038	0.1904
TPX2	0.0037	0.185
MCM4	0.0036	0.1774
ESPL1	0.0035	0.1769
UBE2S	0.0035	0.1755
SPAG5	0.0033	0.1655
SLC34A2	0.003	0.1514
ASPM	0.0028	0.1384
MELK	0.0028	0.1377
CEP55	0.0027	0.133
KIF11	0.0025	0.1255
CD207	0.0025	0.1235
CENPM	0.0022	0.1104
CCNB2	0.0021	0.1036
PBK	0.002	0.0972
CDC25C	0.0018	0.0897
MKI67	0.0017	0.0866
TTK	0.0016	0.0807
KIF4A	0.0013	0.0631
CDC6	0.0012	0.0598
NEIL3	0.0012	0.0594
KIF15	0.0009	0.0448
PLOD2	0.0008	0.0384
EIF4EBP1	0.0007	0.0365
ADH1B	0.0007	0.035
TRIP13	0.0005	0.0246
FOXM1	0.0005	0.0243
RAD51AP1	0.0003	0.0129
BUB1	0.0001	0.0042
CDC20	0.0001	0.0028
CDCA8	0	0.0024
MFAP4	-0.0001	-0.0033
MAD2L1	-0.0003	-0.0141
CKS1B	-0.0003	-0.0171
MCM10	-0.0006	-0.0275
UBE2C	-0.0006	-0.0299
SELENBP1	-0.0006	-0.0322
RPL39L	-0.0007	-0.0341
KIF2C	-0.0007	-0.0345
CENPE	-0.0007	-0.0372
AURKA	-0.0009	-0.0436
KIFC1	-0.0009	-0.0472
PLA2G1B	-0.0014	-0.07
RFC4	-0.0023	-0.1161

## Sheet: Table S8
Supplementary Table 8: The list of published LUAD prognostic models.
Model	Gene	Weight	PMID
Wang_MRGs	OSBPL5	0.467	38397465
Wang_MRGs	VPS13D	-0.329
Wang_MRGs	LMAN1	0.255
Wang_MRGs	ATG4A	-0.846
Wang_MRGs	HSPA9	0.41
Wang_MRGs	STEAP3	-0.212
Wang_MRGs	CHMP2A	0.408
Wang_MRGs	OGT	-0.26
Wang_MRGs	UBC	0.463
Wang_MRGs	MTERF3	0.416
Wang_MRGs	PRKCD	-0.58
Wang_MRGs	PLSCR1	0.36
Zhong_DM	FGA	0.0322327	38167017
Zhong_DM	GSTA1	-0.0748732
Zhong_DM	PI3	0.034195
Zhong_DM	RNASE1	-0.0427404
Zhong_DM	TXNRD1	0.111548
Wan_ERS	UGGT2	0.3451	37945620
Wan_ERS	TMEM33	-0.7421
Wan_ERS	EIF2AK3	-0.7854
Wan_ERS	TTC23L	-0.6281
Wan_ERS	ERO1A	0.2987
Wan_ERS	TRAF2	0.4356
Wan_ERS	SELENOK	-0.5422
Wan_ERS	PPP1R15B	0.6363
Wan_ERS	ERLIN2	0.4993
Wan_ERS	FBXO44	-0.3709
Wan_ERS	BCL2L1	0.4163
Chong_FAM	SLC2A1	-0.293	37920207
Chong_FAM	PKP2	0.145
Chong_FAM	FAM83A	0.113
Chong_FAM	TCN1	0.092
Chong_FAM	MS4A1	-0.142
Chong_FAM	CLIC6	-0.081
Chong_FAM	UBE2S	0.24
Chong_FAM	RRM2	0.217
Chong_FAM	CDC45	0.286
Chong_FAM	IGF2BP1	0.162
Chong_FAM	ANGPTL4	0.093
Chong_FAM	CD109	0.112
Cao_LipM	LDHA	0.0289849	37701116
Cao_LipM	SEC14L3	-0.261184
Cao_LipM	LPL	-0.0337878
Cao_LipM	ACSS3	-0.178281
Cao_LipM	GAPDH	0.128194
Cao_LipM	ESYT3	-0.0811858
Cao_LipM	SEC14L4	-0.136734
Cao_LipM	CYP17A1	-0.166781
Cao_LipM	CFTR	-0.0334881
Cao_LipM	SLC16A1	0.00307792
Cao_LipM	CIDEC	0.0685768
Liu_OS	EZH2	-0.0524	37689745
Liu_OS	ECT2	0.1908
Liu_OS	HYAL1	0.0371
Liu_OS	TLR4	-0.1355
Liu_OS	GPX8	0.1043
Liu_OS	GJB2	0.0722
Liu_OS	CDK1	0.005
Liu_OS	GPR37	0.1081
Liu_OS	GPX2	0.0203
Liu_OS	GPX3	-0.0332
Yang_VM	EPHA2	0.028	37351348
Yang_VM	LAMC2	0.019
Yang_VM	LOXL2	0.131
Wang_PM	PSMA4	0.036	37334367
Wang_PM	PSME4	-0.003
Wang_PM	PSMC5	0.109
Wang_PM	SMOX	0.157
Wang_PM	PSMC6	0.188
Wang_PM	PSMA7	-0.011
Wang_PM	PSMD10	-0.117
Wang_PM	SMS	0.206
Wang_PM	AMD1	-0.015
Wang_PM	SAT1	-0.044
Wang_PM	PSMB7	0.224
Wang_PM	AZIN2	-0.101
Wang_PM	PAOX	-0.003
Wang_PM	PSMD2	0.028
Wang_PRGs	BAK1	0.115	37077542
Wang_PRGs	CHMP2A	0.092
Wang_PRGs	CYCS	0.182
Wang_PRGs	IL1A	0.152
Wang_PRGs	CASP9	0.188
Wang_PRGs	NLRC4	-0.187
Wang_PRGs	NLRP1	-0.075
Wang_PRGs	NOD1	-0.045
Zhang_LacM	AHSA1	0.683097	37033259
Zhang_LacM	SERBP1	0.565314
Zhang_LacM	RHOF	0.405465
Zhang_LacM	CCL20	0.19062
Zhang_LacM	CD3D	-0.274437
Peng_OS	CYCS	1.0002	36798829
Peng_OS	CAT	-0.9272
Peng_OS	MRPL44	1.7096
Li_ICD	HSP90AA1	0.0843651	36575346
Li_ICD	EIF2S1	0.102208
Li_ICD	PLK1	0.257698
Zhang_CM	LOXL2	0.228	36524120
Zhang_CM	SLC31A2	-1.914
Zhang_CM	SOD3	-0.173
Diao_AnoRGs	CDH2	0.0256	36507553
Diao_AnoRGs	PARP1	0.0073
Diao_AnoRGs	LAMB3	0.0003
Diao_AnoRGs	ANGPTL4	0.003
Diao_AnoRGs	PPARG	0.0018
Diao_AnoRGs	PAK1	0.0089
Diao_AnoRGs	CAV1	0.0012
Diao_AnoRGs	PLAT	0.0026
Diao_AnoRGs	FGF2	0.138
Diao_AnoRGs	ITGA8	-0.0577
Diao_AnoRGs	ITGB4	0.0023
Diao_AnoRGs	HMGA1	0.0003
Diao_AnoRGs	SLC2A1	0.0052
Diao_AnoRGs	PLK1	0.0027
Diao_AnoRGs	TIMP1	0.0005
Diao_AnoRGs	PBK	0.0064
Shao_LipM	CYP4B1	-0.0797	36324576
Shao_LipM	KLF4	0.1527
Shao_LipM	DPEP2	-0.1243
Shao_LipM	PTGDS	-0.0165
Shao_LipM	CYP27A1	-0.0057
Shao_LipM	ACSS3	-0.1551
Shao_LipM	HSD17B13	-0.0444
Shao_LipM	HPGDS	-0.0213
Shao_LipM	FA2H	0.0381
Li_PRGs	BAKI	0.1619	36186792
Li_PRGs	CYCS	0.1614
Li_PRGs	NLRC4	-0.2872
Li_PRGs	NLRP1	-0.1617
Li_PRGs	NOD1	-0.1741
Li_EMT	DCN	-0.282	36186418
Li_EMT	LOXL2	0.105
Li_EMT	MMP14	0.041
Li_EMT	PLOD2	0.071
Li_EMT	PMEPA1	0.149
Li_EMT	SPOCK1	0.03
Deng_FRGs	ALOX12B	0.262297	36153508
Deng_FRGs	DDIT4	0.00556271
Deng_FRGs	SLC7A5	0.00646442
Deng_FRGs	TRIB3	-0.0131511
Deng_FRGs	IL33	-0.0300191
Deng_FRGs	RRM2	0.0153843
Deng_FRGs	CAV1	0.00464235
Shu_ERS	SERPINH1	0.138823	36110953
Shu_ERS	DSG2	0.0921634
Shu_ERS	GPR37	0.0729418
Shu_ERS	PCSK9	0.0697819
Shu_ERS	TRPA1	0.0647398
Shu_ERS	F2	0.0349008
Shu_ERS	CDKN3	0.0260638
Shu_ERS	DMD	-0.0104973
Shu_ERS	NR3C2	-0.0107194
Shu_ERS	CFTR	-0.014432
Shu_ERS	CYP1A2	-0.0187241
Shu_ERS	MAPT	-0.0191514
Shu_ERS	SYT2	-0.0355127
Shu_ERS	CYP2D6	-0.0361357
Shu_ERS	SCN4A	-0.0400695
Shu_ERS	NUPR1	-0.0432351
Shu_ERS	PIK3CG	-0.0700827
Shu_ERS	DERL3	-0.0722234
Wang_m6A	IGF2BP1	0.0883	36105012
Wang_m6A	IGF2BP2	0.0444
Wang_m6A	HNRNPC	0.0312
Chang_LacM	DNAH12	-0.2361	36092870
Chang_LacM	FBN2	0.2201
Chang_LacM	IGFB1	0.1518
Chang_LacM	GDPD2	0.4469
Chang_LacM	UNC5D	0.1886
Chang_LacM	CYP17A1	-0.5209
Chang_LacM	SYT10	0.5262
Chang_LacM	KRT81	0.0738
Chang_LacM	RTL1	0.3176
Chang_LacM	RHOV	0.1176
Li_m7G	E2F7	0.5171	36091687
Li_m7G	FAM83A	0.1888
Li_m7G	PITX3	1.5576
Li_m7G	HOXA13	0.521
Gao_m6A	HNRNPA2B1	0.0075	36061307
Gao_m6A	HNRNPC	0.01424
Xu_Ubi	TUBA4A	0.00984685	36016582
Xu_Ubi	TRIM2	-0.049466
Xu_Ubi	TRIM58	0.119625
Xu_Ubi	PLK1	0.101087
Xu_Ubi	ARRB1	-0.144721
Xu_Ubi	CCNB1	0.0431475
Xu_Ubi	TRIM6	0.235201
Xu_Ubi	PTTG1	0.0747333
Xu_Ubi	CCT2	0.0484668
Dong_m7G	LARP1	0.001013	35982949
Dong_m7G	NCBP2L	-0.715684
Dong_m7G	WDR4	0.068453
Dong_m7G	NCBP1	0.059285
Sun_ICRGs	LTA	0.1379	35879761
Sun_ICRGs	CD160	-0.1525
Sun_ICRGs	CD40LG	-0.2595
Li_DDR	PLK1	0.054	35840978
Li_DDR	PLK2	0.199
Li_DDR	PRKDC	0.229
Li_DDR	NBN	0.32
Wang_IRGs	SFTPD	-0.1	35813746
Wang_IRGs	S100A16	0.24
Wang_IRGs	FGF2	0.55
Wang_IRGs	BIRC5	-0.22
Wang_IRGs	SEMA4B	0.27
Wang_IRGs	ANGPTL4	0.18
Wang_IRGs	IL3RA	-0.31
Wang_IRGs	SHC3	-0.41
Wang_IRGs	FCN3	-0.14
Wang_IRGs	TRIM6	0.26
Wang_IRGs	LRRK2	0.15
Wang_IRGs	HMGB2	0.44
Wang_IRGs	RASGEF1B	-0.35
Wang_IRGs	C7	0.21
Wang_IRGs	PRKCE	0.38
Lin_Hypoxia	MS4A1	-0.148	35731050
Lin_Hypoxia	CPA3	-0.148
Lin_Hypoxia	FSCN1	-0.173
Lin_Hypoxia	PTPRH	0.184
Lin_Hypoxia	DKK1	0.11
Gong_PRGs	IL6	-0.019	35646872
Gong_PRGs	NOD1	-0.11
Gong_PRGs	NLRC4	-0.205
Gong_PRGs	PRKACA	-0.059
Gong_PRGs	GPX4	-0.005
Jiang_LipM	ANGPTL4	0.108	35582412
Jiang_LipM	NPAS2	0.265
Jiang_LipM	SLCO1B3	0.083
Jiang_LipM	ACOXL	-0.261
Jiang_LipM	ALOX15	-0.191
Jiang_LipM	B3GALNT1	0.177
Zou_ApoRGs	SERPIND1	-0.003	35571020
Zou_ApoRGs	SFTPC	-0.118
Zou_ApoRGs	HMGA2	0.033
Zou_ApoRGs	ABCC2	-0.081
Zou_ApoRGs	FBN2	0.178
Zou_ApoRGs	KRT6A	0.117
Zou_ApoRGs	IL1A	0.022
Zou_ApoRGs	CYP4B1	-0.03
Zou_ApoRGs	DLGAP5	0.007
Zou_ApoRGs	C1QL1	0.071
Zou_ApoRGs	IGF2BP3	0.033
Li_AtgRGs	DRAM1	-0.0923	35529878
Li_AtgRGs	ITGB1	0.4621
Li_AtgRGs	CCR2	-0.2977
Ma_IRGs	BTK	-0.219629	35437508
Ma_IRGs	CCR6	-0.176445
Ma_IRGs	S100A10	0.109697
Ma_IRGs	SEMA3C	0.116953
Ma_IRGs	GPI	0.13245
Ma_IRGs	SCG2	0.18837
Ma_IRGs	TNFRSF11A	0.229854
Ma_IRGs	CCL20	0.272151
Ma_IRGs	DKK1	0.339589
Liu_m5C	TRDMT1	-0.519056	35402591
Liu_m5C	NOP2	0.166168
Liu_m5C	NSUN4	-0.376147
Liu_m5C	NSUN7	-0.246224
Liu_m5C	ALYREF	0.163589
Zhao_ROS	TERT	0.102	35308531
Zhao_ROS	PTTG1	0.012
Zhao_ROS	SMUG1	0.123
Zhao_ROS	PRKDC	0.005
Zhao_ROS	H2AFX	0.002
Zhao_ROS	PFKP	0.003
Zhao_ROS	TXNRD1	0.0006
Zhao_ROS	CAT	-0.003
Xiao_RM	AHNAK2	0.0387	35251577
Xiao_RM	CDC25C	0.1666
Xiao_RM	CPS1	0.0029
Xiao_RM	CDX2	0.1617
Xiao_RM	NTSR1	0.0268
Xiao_RM	SLC2A1	0.0066
Zhang_AtgRGs	ATG4A	-0.579	34869345
Zhang_AtgRGs	BAK1	0.224
Zhang_AtgRGs	CAPNS1	0.294
Zhang_AtgRGs	CCR2	-0.345
Zhang_AtgRGs	CTSD	-0.165
Zhang_AtgRGs	EIF2AK3	-0.561
Zhang_AtgRGs	ITGB1	0.23
Zhang_AtgRGs	MBTPS2	0.479
Zhang_AtgRGs	SPHK1	0.166
Zhang_AtgRGs	ST13	0.317
Zhou_ICRGs	CCR7	-0.0044	34367284
Zhou_ICRGs	CPS1	0.0323
Zhou_ICRGs	LILRB1	-0.1006
Zhou_ICRGs	GOS2	0.146
Zhou_ICRGs	HLA-DOB	-0.2027
Zhou_ICRGs	CCR2	-0.2116
Zhou_ICRGs	CLEC7A	-0.1181
Zhou_ICRGs	BIRC3	0.3002
Zhou_ICRGs	CD1E	-0.0286
Qin_IM	HAVCR1	0.01949	34323652
Qin_IM	SPN	-0.00501
Qin_IM	GAPDH	3e-05
Qin_IM	ANGPTL4	0.00087
Qin_IM	PRSS3	4e-05
Qin_IM	KRT8	0.00036
Qin_IM	LDHA	0.00122
Qin_IM	HMMR	0.02521
Qin_IM	SLC2A1	0.00407
Qin_IM	CYP24A1	0.00102
Qin_IM	LOXL2	0.0045
Qin_IM	TIMP1	0.00031
Li_FRGs	ACSL4	0.2226	34256754
Li_FRGs	GSS	0.2373
Li_FRGs	ACSL3	0.4369
Li_FRGs	PEBP1	-0.4417
Li_FRGs	PGD	0.1431
Duan_AtgRGs	BAK1	0.49915	33976960
Duan_AtgRGs	DAPK2	-0.1034
Duan_AtgRGs	ERO1A	0.36101
Duan_AtgRGs	GAPDH	0.15103
Duan_AtgRGs	IL1B	-0.26998
Duan_AtgRGs	ITGA6	0.02068
Duan_AtgRGs	NLRC4	-0.08339
Duan_AtgRGs	NUPR1	-0.19307
Duan_AtgRGs	SERPINA1	-0.05327
Duan_AtgRGs	TOMM40	0.02443
Wang_FRGs	CISD1	0.608	33954048
Wang_FRGs	CYBB	-0.093
Wang_FRGs	FADD	0.429
Wang_FRGs	SAT2	-0.326
Wang_FRGs	VDAC2	0.23
Zheng_IRGs	PLEKHB1	-0.1773	33816503
Zheng_IRGs	LY75	-0.2011
Zheng_IRGs	PHGR1	0.0896
Zheng_IRGs	TMEM194B	0.445
Zheng_IRGs	APOL1	0.1999
Zheng_IRGs	PPP2R2B	-0.1034
Zheng_IRGs	CD160	-0.1767
Zheng_IRGs	GPR31	-0.2573
Zheng_IRGs	CLEC12B	-0.2125
Hu_DDR	ADA	0.155162	33330576
Hu_DDR	BCAM	-0.172492
Hu_DDR	CANT1	0.283098
Hu_DDR	ERCC8	0.282699
Hu_DDR	HCLS1	-0.250058
Hu_DDR	NCBP2	0.270361
Hu_DDR	NME1	-0.289483
Hu_DDR	NME4	0.20067
Hu_DDR	POLA2	0.276522
Hu_DDR	RFC5	-0.491116
Hu_DDR	SSRP1	0.285873
Hu_DDR	STX3	-0.582523
Hu_DDR	TYMS	0.300335
Abbreviation: AnoRGs: anoikis-related genes, ApoRGs: apoptosis-related genes, AtgRGs: autophagy-related genes, CM: copper metabolism, DDR: DNA damage repair, DM: disulfide metabolism, EMT: epithelial-mesenchymal transition, ERS: endoplasmic reticulum stress, FAM: fatty acid metabolism, FRGs: ferroptosis-related genes, ICD: immunogenic cell death, ICRGs: immune checkpoint-related genes, IM: iron m…
